# Supplementary material for: A protective and heterosubtypic antibody lineage targeting the influenza A virus neuraminidase active site
Source: J Clin Invest. 2025 Dec 1;135(23):e188887. doi: 10.1172/JCI188887 (PMC12646661; doi:10.1172/JCI188887)
Supplement: Supporting data values [file jci-135-188887-s279.xlsx]

## Sheet: Figure 1C
			Monoclonal antibodies (mAbs):
Virus Strain (Antigen):	Biological Replicate:	Concentration of mAb (ng/mL)	FluA-165			FluA-166			FluA-167			FluA-168			FluA-169			FluA-170			FluA-171			FluA-172			FluA-173			FluA-174			FluA-175			FluA-176			FluA-177			FluA-178			FluA-179			FluA-180
A/Singapore/1/1957 rN2	1	20000	3.558	3.493	3.538	3.486	3.523	3.535	3.547	3.545	3.519	3.509	3.543	3.515	3.534	3.496	3.53	3.571	3.576	3.568	3.603	3.641	3.598	3.634	3.598	3.583	3.292	3.248	3.23	3.038	3.089	3.101	2.801	2.979	3.269	3.479	3.42	3.544	3.515	3.534	3.524	3.009	3.083	3.226	3.357	3.246	3.358	3.404	3.482
		6666.67	3.502	3.51	3.502	3.479	3.597	3.563	3.589	3.583	3.549	3.546	3.522	3.541	3.538	3.554	3.553	3.585	3.566	3.526	3.575	3.593	3.63	3.597	3.637	3.579	3.324	3.342	3.287	3.144	3.234	3.269	2.535	2.731	3.031	3.114	3.175	3.441	3.486	3.498	3.575	3.053	3.127	3.064	3.189	3.064	3.15	3.25	3.334
		2222.22	3.499	3.493	3.52	3.488	3.538	3.501	3.567	3.562	3.546	3.515	3.548	3.533	3.517	3.561	3.548	3.516	3.559	3.54	3.556	3.587	3.647	3.631	3.646	3.581	3.029	3.212	3.281	2.936	2.956	3.151	2.284	2.445	2.222	3.371	3.392	3.395	3.498	3.569	3.542	2.85	2.842	3.003	3.118	2.987	3.327	3.434	3.403
		740.741	3.502	3.506	3.506	3.465	3.33	3.48	3.487	3.547	3.498	3.535	3.579	3.554	3.549	3.569	3.551	3.512	3.587	3.543	3.574	3.579	3.612	3.572	3.596	3.527	2.837	3.091	2.996	2.546	2.368	2.226	1.316	1.289	1.082	2.365	1.914	2.302	3.117	3.151	3.321	2.322	2.11	2.478	2.375	2.243	2.464	3.116	3.148
		246.914	3.487	3.474	3.494	2.933	3.209	3.272	3.346	3.37	3.334	3.46	3.466	3.438	3.523	3.549	3.563	3.46	3.533	3.523	3.538	3.593	3.568	3.6	3.591	3.488	2.518	2.396	2.549	1.721	1.429	1.656	0.656	0.882	0.779	1.542	1.422	1.733	2.873	3.051	2.943	1.818	1.96	2.184	2.199	2.196	2.12	2.667	2.837
		82.3045	3.337	3.426	3.327	2.418	2.213	2.449	2.282	2.733	2.52	2.818	3.119	3.085	3.277	3.284	3.307	3.381	3.419	3.451	3.369	3.402	3.368	3.044	3.358	3.367	1.896	1.727	1.623	0.74	0.696	0.693	0.317	0.361	0.354	0.763	0.835	0.649	1.282	1.15	1.663	1.104	1.071	0.62	0.568	1.053	0.663	1.396	1.567
		27.4348	2.262	2.202	2.009	1.133	1.225	1.19	1.437	1.44	1.315	1.728	1.707	1.799	2.152	2.431	2.521	2.657	2.899	2.756	2.918	2.941	2.921	2.444	2.862	2.81	1.165	1.208	1.025	0.412	0.396	0.441	0.191	0.224	0.217	0.512	0.429	0.56	0.838	0.829	0.897	0.487	0.441	0.397	0.507	0.562	0.551	0.955	0.904
		9.14495	1.141	1.245	1.098	0.567	0.507	0.52	0.532	0.607	0.555	0.784	0.742	0.781	1.034	1.076	0.987	1.506	1.632	1.445	1.466	1.191	1.386	1.015	1.136	1.063	0.488	0.583	0.425	0.181	0.179	0.181	0.113	0.114	0.114	0.176	0.164	0.189	0.284	0.238	0.273	0.276	0.161	0.206	0.171	0.116	0.115	0.24	0.359
		3.04832	0.526	0.5	0.465	0.241	0.248	0.229	0.249	0.272	0.264	0.405	0.361	0.343	0.516	0.478	0.45	0.73	0.707	0.677	0.846	0.765	0.572	0.679	0.706	0.677	0.332	0.223	0.271	0.11	0.114	0.113	0.089	0.076	0.085	0.146	0.124	0.113	0.328	0.147	0.176	0.107	0.131	0.127	0.147	0.128	0.126	0.22	0.298
		1.01611	0.228	0.217	0.173	0.12	0.119	0.123	0.114	0.129	0.115	0.152	0.159	0.155	0.206	0.177	0.194	0.437	0.471	0.457	0.481	0.328	0.373	0.298	0.34	0.353	0.126	0.091	0.113	0.072	0.07	0.073	0.781	0.065	0.064	0.074	0.077	0.079	0.087	0.08	0.085	0.093	0.072	0.078	0.079	0.067	0.074	0.085	0.092
		0.338702	0.124	0.104	0.106	0.082	0.074	0.068	0.076	0.079	0.076	0.091	0.095	0.096	0.112	0.099	0.191	0.165	0.192	0.17	0.264	0.154	0.157	0.14	0.157	0.166	0.091	0.084	2.966	0.07	0.062	0.062	0.063	0.065	0.063	0.075	0.08	0.067	0.077	0.067	0.076	0.084	0.066	0.081	0.074	0.067	0.064	0.082	0.081
		Negative
	2	20000	3.572	3.536	3.605	3.61	3.634	3.656	3.656	3.656	3.593	3.617	3.605	3.615	3.597	3.597	3.574	3.597	3.636	3.569	3.615	3.673	3.645	3.633	3.675	3.604	3.581	3.518	3.566	3.536	3.587	3.564	3.558	3.573	3.533	3.566	3.567	3.556	3.554	3.518	3.571	3.602	3.584	3.584	3.606	3.637	3.633	3.643	3.628
		6666.67	3.606	3.612	3.584	3.606	3.647	3.649	3.637	3.653	3.631	3.61	3.622	3.643	3.638	3.603	3.662	3.616	3.629	3.572	3.603	3.655	3.682	3.627	3.667	3.602	3.527	3.572	3.568	3.551	3.622	3.597	3.394	3.475	3.458	3.504	3.518	3.498	3.555	3.594	3.567	3.639	3.578	3.557	3.556	3.615	3.592	3.616	3.68
		2222.22	3.565	3.579	3.603	3.578	3.641	3.618	3.65	3.654	3.582	3.606	3.602	3.618	3.597	3.644	3.624	3.572	3.563	3.581	3.59	3.582	3.633	3.628	3.669	3.574	3.469	3.5	3.526	3.5	3.455	3.543	2.997	3.421	2.876	3.509	3.41	3.468	3.505	3.551	3.567	3.55	3.586	3.563	3.563	3.561	3.641	3.626	3.652
		740.741	3.545	3.552	3.572	3.563	3.619	3.588	3.604	3.615	3.572	3.595	3.598	3.583	3.603	3.613	3.576	3.552	3.602	3.534	3.638	3.63	3.623	3.607	3.633	3.568	3.529	3.521	3.502	2.957	3.499	3.052	3.198	2.164	3.256	3.462	2.678	2.691	3.556	3.469	3.444	3.531	3.592	3.537	3.585	3.62	3.641	3.591	3.595
		246.914	3.562	3.583	3.561	3.518	3.463	3.402	3.535	3.616	3.53	3.561	3.547	3.574	3.538	3.594	3.609	3.53	3.602	3.556	3.587	3.65	3.657	3.623	3.624	3.57	3.575	1.916	2.366	1.663	1.422	1.507	0.825	0.969	0.966	1.459	1.682	1.446	2.248	2.703	3.021	3.46	3.534	3.522	3.553	3.569	3.601	3.625	3.634
		82.3045	3.514	3.52	3.516	2.356	2.039	1.872	2.534	2.473	2.459	3.503	3.536	3.484	3.504	3.507	3.5	3.541	3.555	3.515	3.539	3.594	3.583	3.569	3.595	3.503	3.434	3.508	2.88	2.319	3.327	3.376	2.755	1.358	0.47	1.02	0.954	1.454	1.625	2.76	2.099	2.95	3.146	3.155	3.219	3.054	3.207	3.573	3.62
		27.4348	2.41	2.802	2.715	1.153	0.962	0.825	1.034	1.054	0.976	2.572	2.689	2.892	2.724	2.556	2.516	3.15	3.154	3.196	3.054	3.214	3.436	3.377	3.031	3.254	2.396	0.479	0.662	0.353	0.492	0.429	0.312	0.481	0.481	0.467	0.528	0.471	0.791	0.962	0.824	1.482	1.495	1.579	1.753	1.705	1.007	3.121	3.102
		9.14495	1.088	1.177	1.185	0.368	0.311	0.341	0.404	0.448	0.472	1.127	1.754	1.345	1.196	1.043	1.119	1.91	1.655	1.513	1.724	1.886	2.275	1.952	1.753	1.65	1.1	1.427	0.719	0.998	0.394	1.085	0.739	0.698	0.44	1.04	0.918	0.781	0.931	1.534	0.874	0.825	0.743	0.775	0.856	0.982	0.821	0.438	1.587
		3.04832	0.52	0.478	0.446	0.176	0.171	0.155	0.168	0.181	0.169	0.438	0.483	0.514	0.506	0.527	0.466	0.704	0.616	0.687	0.739	0.88	0.859	0.773	0.786	0.812	0.667	0.683	0.7	0.412	0.361	0.363	0.364	0.281	0.29	0.454	0.557	0.341	0.457	0.575	0.379	0.404	0.411	0.439	0.477	0.478	0.523	0.826	0.762
		1.01611	0.233	0.266	0.206	0.117	0.172	0.239	0.106	0.121	0.118	0.259	0.232	0.255	0.28	0.258	0.254	0.388	0.336	0.344	0.386	0.762	0.445	0.403	0.375	0.474	0.36	0.406	0.464	0.322	0.345	0.383	0.244	0.342	0.271	0.36	0.44	0.473	0.506	0.437	0.325	0.296	0.238	0.29	0.329	0.331	0.317	0.521	0.544
		0.338702	0.123	0.126	0.119	0.09	0.079	0.649	0.086	0.088	0.105	0.156	0.139	0.152	0.143	0.181	0.144	0.299	0.207	0.201	0.191	0.184	0.2	0.188	0.195	0.249	0.255	0.259	0.289	0.36	0.316	0.322	0.318	0.311	0.322	0.338	0.403	0.391	0.373	0.436	0.348	0.266	0.178	0.183	0.208	0.212	0.217	0.308	0.268
		Negative
A/Hong Kong/1/1968 rN2	1	20000	3.558	3.514	3.549	3.5	3.54	3.532	3.562	3.562	3.532	3.525	3.531	3.528	3.544	3.478	3.547	3.563	3.57	3.558	3.583	3.609	3.583	3.638	3.593	3.587	3.576	3.5	3.553	3.511	3.558	3.526	3.577	3.557	3.536	3.544	3.572	3.546	3.548	3.496	3.56	3.576	3.56	3.57	3.59	3.616	3.585	3.666	3.691
		6666.67	3.525	3.506	3.546	3.495	3.593	3.562	3.582	3.598	3.572	3.545	3.53	3.555	3.543	3.559	3.552	3.585	3.544	3.516	3.545	3.596	3.61	3.603	3.64	3.586	3.524	3.508	3.533	3.502	3.606	3.563	3.601	3.591	3.59	3.545	3.54	3.573	3.562	3.562	3.569	3.592	3.553	3.523	3.556	3.613	3.613	3.641	3.656
		2222.22	3.509	3.499	3.543	3.489	3.557	3.531	3.606	3.569	3.55	3.538	3.576	3.543	3.521	3.559	3.566	3.515	3.543	3.534	3.55	3.572	3.634	3.611	3.643	3.576	3.512	3.51	3.543	3.499	3.567	3.546	3.607	3.585	3.569	3.534	3.585	3.545	3.543	3.581	3.563	3.515	3.543	3.538	3.551	3.567	3.632	3.629	3.646
		740.741	3.506	3.508	3.526	3.553	3.541	3.532	3.612	3.59	3.548	3.545	3.591	3.572	3.544	3.58	3.557	3.495	3.571	3.521	3.573	3.588	3.611	3.584	3.594	3.544	3.515	3.502	3.532	3.557	3.562	3.55	3.635	3.604	3.567	3.564	3.611	3.608	3.564	3.586	3.569	3.495	3.582	3.543	3.571	3.583	3.62	3.605	3.61
		246.914	3.563	3.499	3.539	3.515	3.515	3.564	3.581	3.579	3.513	3.543	3.556	3.561	3.537	3.582	3.565	3.481	3.537	3.515	3.55	3.599	3.615	3.598	3.622	3.526	3.581	3.518	3.545	3.56	3.574	3.605	3.618	3.612	3.554	3.55	3.6	3.596	3.567	3.606	3.598	3.48	3.544	3.535	3.546	3.591	3.595	3.603	3.635
		82.3045	3.489	3.461	3.469	3.3	3.271	3.365	3.323	3.474	3.37	3.454	3.457	3.45	3.433	3.443	3.476	3.405	3.463	3.418	3.483	3.472	3.508	3.428	3.523	3.466	3.533	3.509	3.556	3.539	3.558	3.585	3.574	3.602	3.542	3.526	3.537	3.573	3.538	3.569	3.584	3.491	3.532	3.5	3.469	3.486	3.518	3.558	3.591
		27.4348	2.816	2.645	2.382	2.226	2.116	2.201	2.341	2.544	2.389	2.717	2.595	2.773	2.634	2.728	2.679	2.881	2.91	2.719	3.04	2.955	3.029	2.816	3.001	2.888	3.404	3.377	3.422	3.455	3.393	3.419	3.455	3.467	3.466	3.45	3.498	3.494	3.349	3.289	3.268	3.211	3.183	3.181	2.596	2.61	2.673	3.221	3.372
		9.14495	1.249	1.195	1.147	1.054	0.973	0.958	1.001	1.124	1.079	1.281	1.283	1.284	1.264	1.207	1.174	1.717	1.695	1.573	1.689	1.491	1.567	1.469	1.412	1.495	2.313	2.286	2.233	2.431	2.258	2.252	2.333	2.328	2.33	2.464	2.448	2.382	2.068	1.857	1.904	1.838	1.778	1.841	1.321	1.221	1.357	2.027	2.156
		3.04832	0.549	0.532	0.512	0.452	0.461	0.43	0.436	0.541	0.505	0.625	0.646	0.606	0.612	0.571	0.525	0.767	0.765	0.656	0.843	0.704	0.669	0.653	0.691	0.725	1.107	1.021	1.116	1.188	0.991	1.018	1.084	1.107	1.107	1.103	1.142	1.133	0.986	0.866	0.838	0.818	0.785	0.815	0.592	0.508	0.596	0.812	0.883
		1.01611	0.239	0.223	0.206	0.202	0.188	0.183	0.196	0.22	0.206	0.237	0.262	0.254	0.255	0.223	0.22	0.464	0.46	0.451	0.558	0.377	0.411	0.395	0.423	0.424	0.486	0.425	0.435	0.471	0.41	0.426	0.465	0.448	0.449	0.463	0.469	0.461	0.389	0.341	0.347	0.34	0.317	0.308	0.255	0.214	0.242	0.363	0.387
		0.338702	0.134	0.114	0.11	0.106	0.097	0.099	0.1	0.109	0.121	0.125	0.127	0.124	0.121	0.109	0.119	0.173	0.194	0.179	0.288	0.174	0.177	0.159	0.179	0.195	0.224	0.183	0.211	0.209	0.181	0.186	0.204	0.199	0.192	0.195	0.201	0.202	0.182	0.161	0.165	0.171	0.148	0.161	0.135	0.115	0.123	0.164	0.174
		Negative
	2	20000	3.478	3.526	3.571	3.55	3.579	3.577	3.624	3.622	3.568	3.576	3.555	3.57	3.564	3.519	3.571	3.577	3.581	3.569	3.613	3.638	3.588	3.645	3.614	3.582	3.518	3.335	3.53	3.392	2.807	3.412	3.489	3.577	3.56	3.576	3.439	3.596	3.507	3.56	3.525	3.418	3.507	3.278	3.135	3.465	3.472	3.391	3.465
		6666.67	3.58	3.569	3.551	3.55	3.594	3.444	3.641	3.62	3.573	3.507	3.578	3.621	3.558	3.504	3.576	3.639	3.513	3.542	3.527	3.613	3.606	3.62	3.648	3.565	2.707	3.464	3.135	3.452	2.971	3.468	3.417	3.51	3.115	3.066	3.359	3.582	3.249	2.984	3.295	3.551	3.473	3.421	3.521	3.494	3.425	3.611	3.528
		2222.22	3.536	3.556	3.572	3.512	3.61	3.575	3.63	3.631	3.59	3.552	3.588	3.598	3.575	3.591	3.587	3.403	3.576	3.566	3.578	3.586	3.65	3.628	3.629	3.582	3.061	3.508	3.575	3.258	3.25	3.166	3.094	3.608	3.492	2.619	3.24	3.449	3.557	2.618	3.563	3.138	3.379	3.456	3.307	3.511	3.461	3.556	3.237
		740.741	3.562	3.568	3.561	3.537	3.592	3.608	3.667	3.64	3.598	3.562	3.614	3.61	3.577	3.634	3.589	3.725	3.612	3.526	3.589	3.62	3.646	3.597	3.612	3.553	3.367	2.721	3.394	2.932	2.837	3.093	3.57	3.552	3.567	3.315	3.2	3.528	3.142	2.756	3.397	3.443	3.165	3.425	2.71	3.582	3.584	3.579	3.489
		246.914	3.614	3.534	3.501	3.547	3.593	3.586	3.547	3.586	3.549	3.532	3.607	3.527	3.582	3.637	3.591	3.484	3.536	3.552	3.576	3.624	3.63	3.627	3.661	3.551	3.549	3.378	3.191	3.022	3.49	3.393	3.543	3.083	2.902	3.526	3.039	3.58	2.618	2.472	3.308	3.475	3.204	3.557	3.519	3.607	3.561	3.586	3.442
		82.3045	3.578	3.457	3.583	3.541	3.406	3.506	3.601	3.58	3.555	3.522	3.48	3.585	3.541	3.569	3.615	3.439	3.531	3.463	3.563	3.547	3.606	3.578	3.625	3.52	3.496	3.32	3.507	3.505	3.457	3.489	3.548	3.56	3.516	3.54	3.494	3.508	2.73	3.432	3.418	3.443	3.523	3.497	3.195	3.227	3.243	3.54	3.547
		27.4348	3.18	3.416	3.492	3.107	2.897	2.954	3.094	3.012	2.919	3.389	3.424	3.458	3.204	3.112	2.996	2.373	2.655	2.537	3.47	3.468	3.512	3.527	3.449	3.445	2.881	3.175	3.164	3.086	3.079	3.221	3.326	3.302	3.247	2.981	3.36	3.194	3.077	3.146	3.205	2.478	2.798	2.808	1.97	1.862	1.946	3.081	3.219
		9.14495	1.759	2.101	1.995	1.231	1.233	1.271	1.248	1.372	1.337	1.881	1.961	2.205	1.517	1.368	1.611	1.435	1.193	1.107	2.186	2.354	2.436	2.638	2.316	2.217	1.581	1.738	1.734	1.652	1.834	1.79	1.889	1.931	1.764	2.148	2.057	1.564	1.665	1.594	1.592	1.259	1.216	1.193	0.942	0.979	0.949	1.987	1.706
		3.04832	0.926	0.875	0.825	0.594	0.531	0.521	0.563	0.598	0.603	0.852	0.839	0.89	0.702	0.704	0.77	0.462	0.492	0.538	0.966	1.089	1.322	1.021	1.029	1.063	0.729	0.712	0.649	0.752	0.749	0.7	0.687	0.739	0.655	0.84	1.208	0.573	0.624	0.778	0.613	0.509	0.581	0.533	0.403	0.415	0.464	0.801	0.789
		1.01611	0.471	0.332	0.339	0.236	0.271	0.225	0.259	0.26	0.264	0.392	0.337	0.367	0.29	0.312	0.292	0.288	0.272	0.403	0.433	0.482	0.566	0.497	0.524	0.487	0.342	0.376	0.315	0.345	0.363	0.385	0.311	0.33	0.332	0.388	0.524	0.265	0.341	0.345	0.303	0.271	0.227	0.208	0.219	0.228	0.239	0.357	0.313
		0.338702	0.19	0.167	0.174	0.14	0.141	0.155	0.14	0.144	0.196	0.212	0.174	0.179	0.169	0.171	0.185	0.228	0.172	0.149	0.203	0.224	0.239	0.246	0.228	0.262	0.187	0.166	0.162	0.17	0.188	0.187	0.155	0.174	0.189	0.208	0.225	0.137	0.181	0.196	0.204	0.154	0.131	0.202	0.127	0.122	0.184	0.211	0.207
		Negative
A/Bangkok/1/1979 rN2	1	20000	3.512	3.486	3.532	3.529	3.549	3.536	3.558	3.584	3.525	3.538	3.538	3.54	3.513	3.535	3.509	3.574	3.561	3.522	3.553	3.617	3.595	3.575	3.624	3.558	3.563	3.505	3.535	3.492	3.557	3.524	3.559	3.554	3.527	3.52	3.547	3.527	3.54	3.485	3.549	3.578	3.558	3.556	3.587	3.601	3.576	3.623	3.595
		6666.67	3.536	3.538	3.543	3.56	3.577	3.569	3.553	3.595	3.576	3.546	3.552	3.537	3.553	3.521	3.555	3.556	3.558	3.523	3.527	3.573	3.62	3.575	3.617	3.553	3.515	3.498	3.522	3.496	3.6	3.555	3.595	3.579	3.585	3.533	3.541	3.562	3.555	3.559	3.56	3.58	3.544	3.525	3.551	3.599	3.599	3.606	3.644
		2222.22	3.521	3.507	3.555	3.531	3.519	3.561	3.589	3.61	3.545	3.554	3.519	3.53	3.518	3.575	3.555	3.511	3.507	3.531	3.533	3.552	3.588	3.577	3.631	3.519	3.5	3.51	3.533	3.481	3.553	3.539	3.589	3.56	3.56	3.534	3.568	3.531	3.539	3.553	3.561	3.513	3.545	3.527	3.542	3.566	3.611	3.606	3.626
		740.741	3.472	3.48	3.516	3.421	3.455	3.449	3.499	3.559	3.479	3.523	3.464	3.501	3.489	3.541	3.517	3.495	3.556	3.493	3.537	3.56	3.552	3.544	3.58	3.528	3.498	3.494	3.527	3.542	3.536	3.529	3.553	3.543	3.516	3.532	3.563	3.551	3.549	3.568	3.563	3.487	3.562	3.52	3.537	3.562	3.579	3.591	3.595
		246.914	3.501	3.494	3.482	3.048	3.006	2.971	3.132	3.133	3.234	3.244	3.059	3.357	3.454	3.517	3.535	3.448	3.516	3.48	3.537	3.571	3.57	3.509	3.546	3.482	3.547	3.488	3.52	3.444	3.427	3.474	3.087	3.119	3.18	3.302	3.282	3.297	3.526	3.51	3.478	3.325	3.425	3.394	3.314	3.247	3.257	3.559	3.588
		82.3045	3.288	3.255	3.302	2.148	2.247	2.211	2.241	2.383	2.29	2.445	2.407	2.265	3.236	2.911	3.026	3.228	3.268	3.133	3.353	3.273	3.323	3.182	3.21	3.25	3.378	3.408	3.408	2.724	2.52	2.64	1.863	1.867	1.993	2.216	2.148	2.14	3.076	2.961	2.814	2.359	2.314	2.438	1.934	1.901	1.948	2.966	3.11
		27.4348	2.375	2.359	2.227	1.185	1.034	1.18	1.062	1.148	1.115	1.462	1.268	1.404	1.995	2.169	1.867	2.222	2.172	2.075	2.761	2.587	2.541	2.213	2.223	2.332	2.306	2.217	2.253	1.331	1.145	1.268	0.801	0.772	0.797	0.938	0.949	0.949	1.669	1.468	1.367	0.982	0.949	0.945	0.767	0.745	0.769	1.357	1.522
		9.14495	1.119	1.076	1.007	0.443	0.462	0.474	0.471	0.467	0.539	0.533	0.638	0.681	0.933	0.736	0.805	0.979	1.063	1.025	1.19	1.158	1.147	0.922	1.02	1.17	1.072	1.027	1.106	0.599	0.514	0.537	0.338	0.34	0.344	0.39	0.396	0.382	0.712	0.617	0.588	0.431	0.42	0.411	0.336	0.305	0.35	0.631	0.686
		3.04832	0.479	0.431	0.482	0.185	0.206	0.19	0.202	0.238	0.21	0.255	0.29	0.282	0.401	0.349	0.376	0.503	0.51	0.448	0.713	0.554	0.564	0.46	0.581	0.628	0.425	0.423	0.456	0.257	0.22	0.234	0.153	0.154	0.155	0.176	0.172	0.177	0.289	0.263	0.246	0.211	0.206	0.21	0.175	0.153	0.173	0.278	0.306
		1.01611	0.21	0.184	0.186	0.097	0.109	0.095	0.114	0.12	0.114	0.137	0.141	0.137	0.177	0.153	0.147	0.281	0.304	0.308	0.421	0.311	0.329	0.263	0.328	0.292	0.213	0.189	0.197	0.124	0.112	0.115	0.094	0.092	0.091	0.098	0.098	0.097	0.138	0.124	0.124	0.127	0.106	0.113	0.106	0.091	0.096	0.139	0.15
		0.338702	0.122	0.127	0.107	0.076	0.068	0.065	0.074	0.078	0.076	0.083	0.089	0.088	0.094	0.091	0.096	0.147	0.148	0.146	0.209	0.141	0.146	0.136	0.133	0.152	0.115	0.104	0.115	0.086	0.079	0.077	0.074	0.074	0.072	0.075	0.077	0.077	0.089	0.084	0.086	0.08	0.076	0.092	0.079	0.08	0.075	0.09	0.095
		Negative
	2	20000	3.49	3.449	3.495	3.582	3.586	3.598	3.629	3.435	3.584	3.569	3.563	3.588	3.575	3.575	3.564	3.579	3.57	3.513	3.563	3.645	3.648	3.576	3.639	3.584	3.56	3.528	3.594	3.59	3.628	3.632	3.64	3.614	3.58	3.583	3.599	3.591	3.594	3.588	3.557	3.594	3.592	3.524	3.526	3.642	3.645	3.56	3.655
		6666.67	3.576	3.597	3.565	3.55	3.554	3.548	3.599	3.617	3.608	3.592	3.615	3.615	3.598	3.565	3.641	3.605	3.595	3.576	3.576	3.641	3.661	3.601	3.65	3.574	3.585	3.605	3.559	3.59	3.621	3.605	3.618	3.626	3.624	3.607	3.617	3.607	3.591	3.581	3.637	3.62	3.601	3.567	3.553	3.63	3.6	3.587	3.648
		2222.22	3.5	3.543	3.553	3.509	3.48	3.496	3.593	3.577	3.557	3.583	3.523	3.561	3.568	3.591	3.578	3.563	3.545	3.565	3.555	3.608	3.55	3.614	3.668	3.548	3.551	3.568	3.588	3.575	3.616	3.613	3.597	3.588	3.552	3.576	3.557	3.586	3.573	3.619	3.614	3.547	3.546	3.564	3.524	3.56	3.555	3.586	3.665
		740.741	3.515	3.458	3.542	3.396	3.044	3.193	3.318	3.269	3.275	3.507	3.526	3.553	3.549	3.586	3.563	3.513	3.572	3.508	3.579	3.621	3.591	3.592	3.5	3.536	3.516	3.517	3.544	3.541	3.565	3.57	3.354	3.349	3.264	3.479	3.463	3.462	3.556	3.561	3.559	3.413	3.412	3.461	3.485	3.49	3.501	3.576	3.603
		246.914	3.286	3.417	3.4	2.194	1.772	1.5	1.758	1.908	2.225	3.29	3.365	3.391	3.324	3.364	3.375	3.423	3.486	3.449	3.493	3.541	3.539	3.481	3.454	3.468	3.429	3.537	3.521	3.376	3.381	3.349	2.074	2.088	2.132	2.675	2.877	2.415	3.427	3.401	3.487	2.327	2.419	2.842	2.451	2.342	2.48	3.403	3.369
		82.3045	2.154	2.651	2.983	1.167	0.807	0.687	0.909	0.881	0.907	2.168	2.302	2.187	2.082	1.922	2.062	2.194	2.678	2.536	2.629	2.632	2.727	2.5	2.395	2.756	2.274	2.686	2.836	1.977	1.843	1.775	0.967	0.915	0.915	1.254	1.317	1.004	2.223	2.136	1.918	1.245	1.324	1.343	1.161	1.064	1.157	2.2	2.161
		27.4348	1.01	1.309	1.474	0.441	0.339	0.283	0.343	0.337	0.321	0.861	0.94	1.022	1.013	0.916	0.923	1.117	1.19	1.24	1.188	1.27	1.499	1.364	1.17	1.565	1.199	1.317	1.428	0.814	0.734	0.737	0.374	0.368	0.364	0.559	0.59	0.429	0.992	0.981	0.898	0.502	0.631	0.566	0.475	0.446	0.461	1.021	1.061
		9.14495	0.468	0.518	0.593	0.165	0.146	0.14	0.153	0.189	0.179	0.385	0.415	0.449	0.401	0.363	0.368	0.575	0.479	0.426	0.466	0.632	0.604	0.585	0.534	0.546	0.523	0.599	0.605	0.342	0.384	0.344	0.19	0.195	0.211	0.236	0.233	0.193	0.452	0.39	0.356	0.308	0.236	0.266	0.233	0.228	0.215	0.499	0.414
		3.04832	0.22	0.212	0.224	0.096	0.088	0.082	0.091	0.092	0.083	0.173	0.161	0.175	0.198	0.208	0.173	0.223	0.281	0.22	0.242	0.274	0.32	0.231	0.246	0.314	0.259	0.241	0.231	0.162	0.161	0.153	0.103	0.102	0.096	0.127	0.144	0.103	0.181	0.205	0.185	0.171	0.133	0.139	0.13	0.128	0.138	0.225	0.197
		1.01611	0.12	0.111	0.132	0.082	0.088	0.086	0.076	0.074	0.07	0.107	0.096	0.104	0.113	0.117	0.107	0.159	0.119	0.129	0.13	0.151	0.174	0.142	0.238	0.192	0.176	0.153	0.132	0.109	0.099	0.106	0.082	0.083	0.077	0.091	0.094	0.076	0.109	0.128	0.131	0.167	0.096	0.092	0.092	0.089	0.091	0.131	0.122
		0.338702	0.092	0.087	0.088	0.07	0.065	0.08	0.069	0.068	0.1	0.074	0.075	0.078	0.085	0.104	0.155	0.133	0.133	0.119	0.094	0.096	0.157	0.115	0.116	0.107	0.127	0.097	0.098	0.087	0.085	0.077	0.076	0.074	0.072	0.075	0.08	0.075	0.092	0.1	0.117	0.134	0.091	0.086	0.082	0.08	0.084	0.1	0.096
		Negative
A/Memphis/7/1985 rN2	1	20000	3.514	3.493	3.537	3.553	3.563	3.555	3.589	3.581	3.526	3.54	3.562	3.551	3.52	3.533	3.513	3.572	3.583	3.541	3.555	3.619	3.59	3.567	3.613	3.559	3.552	3.496	3.535	3.488	3.55	3.523	3.541	3.56	3.518	3.514	3.532	3.513	3.528	3.471	3.542	3.566	3.543	3.56	3.568	3.586	3.561	3.615	3.597
		6666.67	3.532	3.553	3.54	3.529	3.566	3.568	3.577	3.58	3.566	3.554	3.558	3.539	3.555	3.532	3.566	3.552	3.565	3.521	3.51	3.577	3.614	3.568	3.602	3.544	3.51	3.498	3.526	3.491	3.592	3.553	3.57	3.573	3.566	3.513	3.509	3.537	3.541	3.525	3.537	3.575	3.536	3.512	3.547	3.574	3.593	3.604	3.616
		2222.22	3.519	3.542	3.56	3.529	3.556	3.574	3.59	3.606	3.544	3.538	3.557	3.553	3.529	3.572	3.559	3.518	3.5	3.528	3.541	3.554	3.581	3.568	3.625	3.534	3.495	3.508	3.548	3.487	3.549	3.524	3.585	3.538	3.526	3.487	3.516	3.477	3.506	3.53	3.518	3.507	3.525	3.531	3.536	3.537	3.624	3.607	3.604
		740.741	3.484	3.495	3.533	3.476	3.532	3.528	3.514	3.562	3.516	3.502	3.449	3.497	3.513	3.525	3.527	3.489	3.538	3.497	3.521	3.544	3.552	3.553	3.57	3.521	3.491	3.488	3.513	3.507	3.507	3.51	3.381	3.398	3.398	3.257	3.264	3.289	3.499	3.508	3.495	3.446	3.53	3.504	3.464	3.453	3.49	3.569	3.573
		246.914	3.526	3.523	3.514	3.378	3.281	3.161	3.215	3.375	3.399	3.364	3.312	3.32	3.457	3.492	3.505	3.426	3.514	3.484	3.524	3.557	3.552	3.464	3.505	3.448	3.533	3.481	3.51	3.253	3.166	3.28	2.367	2.45	2.456	2.426	2.127	1.979	3.222	3.095	3.006	3.032	3.14	3.118	2.664	2.552	2.565	3.374	3.362
		82.3045	3.289	3.29	3.319	2.311	2.461	2.543	2.512	2.503	2.548	2.465	2.321	1.939	3.024	2.903	2.883	2.992	3.204	2.998	3.239	3.181	3.162	2.975	2.946	3.036	3.158	3.182	3.205	2.139	1.905	2.015	1.155	1.156	1.248	1.116	1.105	1.078	2.007	1.828	1.702	1.776	1.786	1.828	1.286	1.244	1.254	2.097	2.217
		27.4348	2.444	2.431	2.364	1.28	1.249	1.23	1.128	1.313	1.289	1.372	1.295	1.333	2.092	2.067	1.858	1.994	1.932	1.951	2.442	2.294	2.313	2.121	2.061	2.187	1.864	1.851	1.885	0.989	0.83	0.918	0.486	0.473	0.499	0.437	0.439	0.439	0.866	0.771	0.687	0.758	0.731	0.731	0.488	0.482	0.484	0.822	0.947
		9.14495	1.163	1.178	1.148	0.516	0.537	0.523	0.505	0.562	0.581	0.532	0.569	0.577	0.929	0.768	0.749	0.769	0.775	0.882	1.15	0.953	0.851	0.907	0.934	1.059	0.86	0.817	0.905	0.445	0.392	0.394	0.225	0.221	0.221	0.196	0.201	0.197	0.372	0.319	0.318	0.387	0.317	0.331	0.227	0.214	0.227	0.404	0.422
		3.04832	0.509	0.471	0.496	0.218	0.221	0.219	0.208	0.24	0.232	0.238	0.258	0.26	0.382	0.356	0.339	0.425	0.435	0.377	0.628	0.497	0.512	0.395	0.501	0.582	0.337	0.347	0.373	0.201	0.177	0.181	0.119	0.125	0.117	0.114	0.111	0.114	0.183	0.163	0.158	0.176	0.167	0.175	0.133	0.117	0.127	0.186	0.2
		1.01611	0.225	0.202	0.199	0.111	0.112	0.108	0.114	0.127	0.119	0.127	0.134	0.128	0.396	0.146	0.148	0.263	0.281	0.269	0.368	0.278	0.302	0.241	0.289	0.282	0.172	0.159	0.165	0.107	0.097	0.098	0.083	0.081	0.079	0.076	0.079	0.076	0.097	0.09	0.098	0.111	0.101	0.102	0.089	0.084	0.086	0.108	0.111
		0.338702	0.135	0.123	0.108	0.081	0.075	0.073	0.076	0.078	0.079	0.078	0.084	0.081	0.098	0.09	0.097	0.122	0.137	0.128	0.205	0.137	0.135	0.122	0.131	0.148	0.108	0.098	0.11	0.086	0.077	0.079	0.074	0.074	0.071	0.07	0.072	0.074	0.077	0.074	0.093	0.113	0.079	0.081	0.078	0.072	0.073	0.083	0.085
		Negative
	2	20000	3.438	3.545	3.575	3.531	3.595	3.571	3.614	3.607	3.57	3.58	3.554	3.588	3.572	3.521	3.567	3.62	3.577	3.575	3.59	3.602	3.609	3.627	3.621	3.595	3.438	3.51	3.564	3.566	3.32	3.569	3.589	3.614	3.527	3.477	3.36	3.548	3.498	3.518	3.537	3.485	3.586	3.525	3.544	3.592	3.593	3.581	3.543
		6666.67	3.562	3.554	3.573	3.53	3.603	3.605	3.615	3.629	3.572	3.567	3.566	3.61	3.571	3.612	3.594	3.628	3.548	3.541	3.565	3.603	3.601	3.608	3.64	3.52	3.527	3.574	3.487	3.58	3.278	3.154	3.543	3.607	3.595	3.496	3.568	3.578	3.436	3.547	3.461	3.571	3.526	3.531	3.526	3.588	3.381	3.601	3.591
		2222.22	3.528	3.542	3.561	3.511	3.569	3.473	3.62	3.589	3.563	3.57	3.577	3.577	3.573	3.586	3.582	3.529	3.563	3.562	3.538	3.576	3.6	3.602	3.626	3.554	3.526	3.559	3.592	3.426	3.59	3.452	3.587	3.606	3.559	3.361	3.516	3.517	3.558	3.587	3.581	3.353	3.527	3.544	3.53	3.542	3.57	3.57	3.614
		740.741	3.521	3.537	3.553	3.41	2.928	3.118	3.246	3.285	3.309	3.552	3.576	3.582	3.546	3.584	3.564	3.466	3.55	3.505	3.53	3.566	3.582	3.533	3.535	3.515	3.487	3.495	3.553	3.431	3.534	3.538	3.207	3.151	3.185	2.907	2.772	2.671	3.485	3.213	3.427	3.188	3.449	3.413	3.157	3.166	3.264	3.558	3.588
		246.914	3.111	3.487	3.495	2.321	1.925	1.759	1.704	2.02	2.215	3.191	3.251	3.259	3.171	3.231	3.228	3.052	3.145	3.225	3.271	3.324	3.294	3.097	3.076	3.263	3.336	3.47	3.456	2.955	3.038	2.89	1.784	1.875	1.877	1.501	1.604	1.314	2.886	2.828	2.91	2.235	2.499	2.574	1.771	1.774	1.809	3.007	2.953
		82.3045	2.11	2.955	2.816	1.218	0.81	0.664	0.921	0.931	1.019	2.033	2.087	1.799	1.899	1.857	1.94	1.426	2.025	1.854	1.941	1.939	2.244	1.865	1.786	2.156	2.015	2.352	2.564	1.566	1.428	1.407	0.838	0.786	0.807	0.661	0.691	0.537	1.423	1.294	1.212	1.002	1.12	1.174	0.883	0.768	0.83	1.239	1.713
		27.4348	0.92	1.341	1.652	0.396	0.32	0.32	0.366	0.383	0.34	0.813	0.791	0.926	0.912	0.792	0.795	0.898	0.742	0.765	0.834	0.838	1.111	0.847	0.691	1.2	0.887	1.153	1.164	0.658	0.6	0.61	0.336	0.333	0.321	0.327	0.312	0.238	0.587	0.62	0.537	0.408	0.479	0.51	0.345	0.312	0.379	0.781	0.787
		9.14495	0.481	0.535	0.535	0.208	0.155	0.142	0.164	0.188	0.177	0.354	0.369	0.437	0.405	0.315	0.346	0.329	0.326	0.302	0.346	0.428	0.429	0.388	0.31	0.387	0.419	0.528	0.493	0.294	0.312	0.271	0.17	0.201	0.176	0.166	0.168	0.152	0.277	0.263	0.245	0.275	0.207	0.206	0.176	0.169	0.204	0.402	0.392
		3.04832	0.208	0.211	0.224	0.111	0.101	0.094	0.1	0.096	0.097	0.168	0.155	0.166	0.186	0.184	0.188	0.162	0.183	0.163	0.2	0.192	0.237	0.169	0.164	0.3	0.207	0.199	0.195	0.133	0.13	0.123	0.091	0.093	0.106	0.106	0.103	0.081	0.15	0.169	0.136	0.184	0.134	0.129	0.112	0.104	0.132	0.175	0.17
		1.01611	0.122	0.109	0.11	0.072	0.094	0.083	0.072	0.076	0.074	0.116	0.091	0.093	0.094	0.107	0.098	0.146	0.107	0.108	0.109	0.122	0.154	0.121	0.146	0.177	0.138	0.123	0.117	0.093	0.121	0.125	0.076	0.076	0.071	0.085	0.077	0.071	0.105	0.121	0.09	0.138	0.092	0.09	0.09	0.115	0.102	0.117	0.105
		0.338702	0.105	0.084	0.089	0.073	0.065	0.088	0.068	0.072	0.104	0.072	0.076	0.079	0.093	0.103	0.1	0.165	0.821	0.121	0.09	0.158	0.141	0.115	0.092	0.092	0.116	0.093	0.091	0.08	0.083	0.072	0.073	0.076	0.091	1.025	0.072	0.07	0.084	0.109	0.086	0.132	0.087	0.105	0.094	0.076	0.123	0.127	0.128
		Negative
A/Johannesburg/33/1994 rN2	1	20000	3.556	3.505	3.537	3.493	3.545	3.52	3.549	3.553	3.527	3.523	3.533	3.52	3.455	3.394	3.445	3.558	3.561	3.558	3.572	3.597	3.584	3.632	3.587	3.565	3.563	3.493	3.539	3.487	3.555	3.55	1.213	1.425	1.37	0.482	0.545	0.63	2.675	2.58	2.295	3.312	3.333	3.37	1.73	1.75	1.819	3.634	3.602
		6666.67	3.513	3.51	3.535	3.496	3.595	3.551	3.593	3.599	3.579	3.523	3.512	3.543	3.496	3.495	3.509	3.587	3.539	3.512	3.525	3.581	3.539	3.593	3.603	3.556	3.503	3.485	3.515	3.494	3.599	3.551	0.493	0.786	0.532	0.224	0.238	0.218	1.185	1.185	1.096	1.793	1.708	1.96	0.547	0.571	0.591	3.584	3.609
		2222.22	3.51	3.511	3.538	3.49	3.535	3.531	3.594	3.57	3.561	3.528	3.566	3.528	3.421	3.451	3.431	3.515	3.525	3.528	3.516	3.494	3.587	3.566	3.588	3.558	3.378	3.2	3.436	3.477	3.541	3.536	0.242	0.239	0.259	0.127	0.126	0.138	0.581	0.53	0.44	0.784	0.794	0.86	0.264	0.27	0.253	3.305	3.309
		740.741	3.511	3.5	3.522	3.544	3.544	3.546	3.601	3.598	3.555	3.541	3.59	3.555	3.006	3.078	3.023	3.485	3.55	3.514	3.184	3.415	3.275	3.308	3.364	3.376	2.4	2.585	2.418	3.519	3.529	3.521	0.114	0.119	0.121	0.083	0.115	0.087	0.24	0.238	0.195	0.367	0.374	0.41	0.149	0.145	0.143	2.141	2.171
		246.914	3.561	3.499	3.532	3.502	3.516	3.564	3.566	3.58	3.534	3.525	3.559	3.561	2.364	2.365	2.411	3.426	3.484	3.458	2.925	2.6	2.953	2.73	2.675	2.561	1.173	1.23	1.217	3.258	3.122	3.209	0.088	0.089	0.086	0.068	0.074	0.072	0.131	0.113	0.114	0.188	0.178	0.207	0.114	0.109	0.107	0.985	0.96
		82.3045	3.496	3.47	3.48	3.367	3.242	3.351	3.268	3.429	3.348	3.411	3.436	3.446	1.441	1.391	1.258	2.862	2.786	2.77	1.293	1.512	1.323	1.164	1.281	1.609	0.562	0.522	0.708	1.996	1.739	1.859	0.076	0.075	0.073	0.068	0.068	0.068	0.09	0.084	0.088	0.133	0.105	0.114	0.083	0.076	0.081	0.389	0.414
		27.4348	3.027	2.907	2.747	2.208	2.142	2.297	2.357	2.535	2.536	2.557	2.483	2.458	0.648	0.759	0.654	1.556	1.697	1.607	0.851	0.808	0.878	0.704	0.757	0.812	0.249	0.229	0.253	0.897	0.765	0.833	0.07	0.07	0.072	0.065	0.066	0.067	0.071	0.07	0.085	0.087	0.076	0.082	0.077	0.071	0.069	0.164	0.177
		9.14495	1.566	1.486	1.445	1.137	1.004	1.022	1.014	1.096	1.043	1.138	1.167	1.2	0.314	0.275	0.246	0.846	0.831	0.829	0.377	0.353	0.348	0.258	0.282	0.243	0.165	0.127	0.146	0.393	0.353	0.365	0.082	0.087	0.067	0.064	0.068	0.065	0.065	0.065	0.067	0.093	0.069	0.075	0.071	0.069	0.068	0.106	0.109
		3.04832	0.639	0.644	0.582	0.423	0.456	0.414	0.431	0.513	0.481	0.538	0.566	0.548	0.16	0.145	0.141	0.378	0.427	0.358	0.237	0.215	0.198	0.189	0.211	0.231	0.091	0.101	0.101	0.188	0.164	0.172	0.076	0.076	0.072	0.073	0.069	0.073	0.072	0.076	0.079	0.073	0.069	0.072	0.074	0.066	0.068	0.081	0.083
		1.01611	0.283	0.267	0.248	0.211	0.187	0.182	0.189	0.218	0.202	0.222	0.24	0.22	0.088	0.082	0.078	0.256	0.244	0.23	0.174	0.112	0.129	0.118	0.13	0.148	0.08	0.073	0.082	0.104	0.094	0.093	0.067	0.068	0.062	0.064	0.065	0.065	0.063	0.061	0.07	0.093	0.065	0.071	0.069	0.063	0.063	0.073	0.075
		0.338702	0.145	0.125	0.122	0.106	0.098	0.097	0.096	0.111	0.107	0.119	0.121	0.117	0.066	0.062	0.063	0.1	0.123	0.12	0.106	0.076	0.078	0.076	0.087	0.106	0.08	0.067	0.07	0.084	0.071	0.074	0.067	0.067	0.063	0.064	0.067	0.066	0.063	0.062	0.075	0.082	0.064	0.082	0.071	0.064	0.093	0.069	0.071
		Negative
	2	20000	3.245	3.551	3.577	3.547	3.607	3.593	3.621	3.627	3.573	3.592	3.597	3.58	3.574	3.519	3.577	3.624	3.603	3.594	3.602	3.622	3.597	3.638	3.612	3.597	3.183	3.536	3.562	3.552	3.605	3.584	0.871	1.045	1.087	0.489	0.48	0.36	1.794	2.018	2.304	2.864	3.143	3.333	1.115	1.191	1.133	3.599	3.61
		6666.67	3.584	3.569	3.565	3.548	3.649	3.63	3.642	3.66	3.61	3.589	3.579	3.642	3.579	3.598	3.502	3.645	3.577	3.549	3.536	3.503	3.503	3.387	3.424	3.583	3.516	3.547	3.552	3.557	3.604	3.601	0.319	0.292	0.328	0.226	0.221	0.201	0.713	0.898	0.959	1.411	1.634	1.736	0.449	0.449	0.432	3.42	3.537
		2222.22	3.557	3.568	3.569	3.557	3.605	3.592	3.638	3.623	3.605	3.577	3.613	3.602	3.516	3.566	2.899	3.558	3.579	3.556	3.321	2.761	2.659	2.399	2.196	2.545	3.342	3.439	3.511	3.536	3.587	3.349	0.177	0.19	0.19	0.16	0.12	0.122	0.403	0.388	0.488	0.615	0.758	0.777	0.258	0.245	0.246	2.872	2.677
		740.741	3.564	3.566	3.567	3.608	3.585	3.612	3.657	3.642	3.586	3.601	3.636	3.623	2.573	2.062	1.911	3.505	3.585	3.516	1.837	1.344	1.465	1.143	1.123	1.455	1.923	2.195	2.444	3.552	3.274	3.577	0.123	0.099	0.097	0.087	0.08	0.083	0.172	0.174	0.243	0.314	0.379	0.365	0.172	0.14	0.172	1.497	1.645
		246.914	3.608	3.566	3.578	3.575	3.584	3.608	3.614	3.612	3.537	3.57	3.601	3.615	1.239	1.1	0.665	3.115	3.223	3.236	1.048	0.864	0.718	0.556	0.535	0.865	0.891	1.218	1.21	3.212	3.213	3.185	0.082	0.099	0.076	0.072	0.076	0.074	0.139	0.158	0.126	0.185	0.208	0.224	0.115	0.108	0.108	0.643	0.654
		82.3045	3.517	3.553	3.569	3.37	3.291	3.137	3.45	3.443	3.437	3.457	3.529	3.506	1.173	0.55	0.364	1.603	2.076	1.748	0.459	0.346	0.345	0.279	0.259	0.485	0.406	0.529	0.503	1.628	1.601	1.426	0.085	0.077	0.071	0.08	0.074	0.072	0.091	0.128	0.102	0.142	0.113	0.134	0.126	0.079	0.126	0.302	0.307
		27.4348	2.683	3.173	3.23	1.928	1.702	1.84	1.989	1.997	1.905	2.484	2.431	2.627	0.742	0.647	0.146	0.799	0.853	0.723	0.285	0.186	0.194	0.146	0.133	0.311	0.236	0.252	0.244	0.803	0.733	0.703	0.072	0.074	0.068	0.098	0.072	0.071	0.09	0.123	0.102	0.128	0.11	0.09	0.081	0.074	0.156	0.161	0.149
		9.14495	1.15	1.416	1.383	0.695	0.667	0.661	0.737	0.798	0.785	1.03	1.072	1.205	0.324	0.153	0.118	0.404	0.371	0.316	0.107	0.098	0.134	0.115	0.099	0.121	0.187	0.138	0.147	0.321	0.327	0.298	0.084	0.082	0.098	0.112	0.078	0.106	0.099	0.122	0.093	0.19	0.095	0.109	0.078	0.072	0.109	0.115	0.113
		3.04832	0.62	0.586	0.576	0.316	0.291	0.276	0.315	0.32	0.319	0.475	0.447	0.475	0.157	0.127	0.121	0.173	0.26	0.268	0.453	0.078	0.129	0.074	0.094	0.108	0.146	0.147	0.101	0.173	0.154	0.15	0.078	0.08	0.073	0.1	0.079	0.082	0.122	0.131	0.132	0.096	0.141	0.079	0.078	0.068	0.099	0.085	0.086
		1.01611	0.254	0.214	0.219	0.143	0.179	0.15	0.15	0.157	0.161	0.207	0.192	0.2	0.074	0.104	0.077	0.306	0.132	0.107	0.076	0.073	0.084	0.073	0.09	0.104	0.132	0.081	0.082	0.101	0.134	0.122	0.075	0.073	0.066	0.089	0.068	0.069	0.093	0.116	0.08	0.102	0.072	0.076	0.078	0.105	0.091	0.079	0.077
		0.338702	0.155	0.134	0.139	0.102	0.102	0.112	0.1	0.105	0.126	0.128	0.12	0.119	0.078	0.098	0.084	0.149	0.09	0.114	0.081	0.064	0.55	0.289	0.07	0.082	0.114	0.086	0.078	0.087	0.075	0.08	0.076	0.07	0.089	0.084	0.069	0.069	0.067	0.109	0.106	0.12	0.079	0.108	0.082	0.071	0.176	0.075	0.097
		Negative
A/Fujian/411/2002 rN2	1	20000	3.539	3.483	3.526	3.454	3.517	3.524	3.534	3.541	3.522	3.513	3.543	3.521	3.485	3.459	3.523	3.552	3.544	3.573	3.566	3.575	3.549	3.615	3.576	3.553	3.529	3.494	3.554	3.576	3.597	3.593	3.564	3.553	3.55	3.498	3.505	3.514	3.563	3.546	3.554	2.681	2.77	2.815	3.53	3.58	3.559	3.597	3.627
		6666.67	3.504	3.499	3.519	3.475	3.577	3.554	3.557	3.59	3.572	3.531	3.525	3.548	3.533	3.533	3.52	3.546	3.521	3.499	3.502	3.551	3.527	3.54	3.579	3.529	3.535	3.551	3.553	3.561	3.612	3.596	3.217	3.237	3.24	2.96	2.968	2.943	3.597	3.542	3.618	1.172	1.324	1.352	3.001	2.937	3.017	3.604	3.619
		2222.22	3.502	3.501	3.53	3.473	3.52	3.509	3.584	3.54	3.545	3.52	3.557	3.53	3.503	3.554	3.536	3.474	3.518	3.521	3.511	3.529	3.604	3.542	3.577	3.536	3.49	3.516	3.565	3.539	3.59	3.575	2.016	2.003	2.054	1.647	1.713	1.628	3.55	3.585	3.568	0.6	0.561	0.584	1.546	1.587	1.685	3.493	3.512
		740.741	3.494	3.491	3.499	3.488	3.465	3.492	3.528	3.555	3.51	3.523	3.559	3.568	3.52	3.542	3.534	3.487	3.55	3.513	3.29	3.415	3.431	3.32	3.327	3.329	3.093	3.278	3.282	3.436	3.442	3.456	0.916	0.904	0.936	0.711	0.676	0.704	3.291	3.261	3.118	0.234	0.253	0.278	0.765	0.776	0.823	2.899	2.938
		246.914	3.535	3.491	3.499	3.226	3.247	3.343	3.384	3.485	3.392	3.489	3.523	3.536	3.337	3.388	3.341	3.383	3.462	3.445	2.66	2.537	2.641	2.137	2.16	2.111	2.199	2.13	2.438	2.73	2.426	2.469	0.404	0.413	0.379	0.29	0.299	0.314	2.047	1.974	1.799	0.123	0.133	0.144	0.346	0.34	0.331	1.562	1.455
		82.3045	3.44	3.392	3.41	2.729	2.521	2.657	2.644	2.963	2.831	3.202	3.172	3.227	2.673	2.666	2.439	2.722	2.66	2.809	1.286	1.434	1.394	1.066	1.156	1.418	1.085	1.086	1.195	1.399	1.284	1.314	0.191	0.19	0.192	0.148	0.156	0.156	1.129	0.979	0.885	0.109	0.084	0.089	0.157	0.149	0.157	0.607	0.629
		27.4348	2.725	2.672	2.341	1.481	1.375	1.465	1.7	1.818	1.728	2.142	2.021	2.046	1.397	1.503	1.386	1.333	1.529	1.477	0.692	0.706	0.763	0.543	0.537	0.589	0.464	0.471	0.505	0.591	0.509	0.52	0.104	0.101	0.099	0.09	0.091	0.093	0.45	0.387	0.345	0.08	0.069	0.072	0.097	0.096	0.091	0.232	0.261
		9.14495	1.33	1.285	1.246	0.652	0.596	0.614	0.656	0.744	0.724	0.83	0.886	0.864	0.549	0.531	0.458	0.691	0.703	0.801	0.335	0.338	0.331	0.214	0.234	0.245	0.232	0.21	0.237	0.273	0.245	0.251	0.091	0.091	0.09	0.081	0.084	0.086	0.21	0.18	0.166	0.087	0.064	0.07	0.075	0.07	0.07	0.129	0.142
		3.04832	0.572	0.543	0.506	0.264	0.284	0.255	0.283	0.341	0.313	0.416	0.421	0.418	0.285	0.246	0.226	0.287	0.331	0.316	0.189	0.165	0.159	0.136	0.143	0.157	0.113	0.111	0.121	0.127	0.116	0.13	0.07	0.072	0.065	0.064	0.068	0.066	0.101	0.097	0.095	0.069	0.064	0.073	0.077	0.065	0.065	0.088	0.095
		1.01611	0.257	0.232	0.212	0.129	0.118	0.118	0.127	0.147	0.135	0.163	0.174	0.159	0.119	0.102	0.102	0.206	0.204	0.205	0.141	0.096	0.109	0.094	0.098	0.111	0.082	0.077	0.083	0.089	0.078	0.081	0.066	0.067	0.061	0.062	0.064	0.065	0.074	0.069	0.075	0.076	0.064	0.069	0.07	0.064	0.063	0.073	0.077
		0.338702	0.137	0.114	0.112	0.086	0.077	0.074	0.081	0.09	0.087	0.101	0.104	0.098	0.075	0.075	0.071	0.084	0.101	0.11	0.088	0.069	0.07	0.066	0.074	0.077	0.085	0.066	0.073	0.073	0.068	0.07	0.065	0.065	0.064	0.063	0.063	0.064	0.065	0.064	0.07	0.078	0.063	0.069	0.07	0.065	0.064	0.068	0.07
		Negative
	2	20000	3.58	3.532	3.562	3.538	3.535	3.565	3.61	3.615	3.561	3.543	3.514	3.593	3.56	3.496	3.548	3.598	3.42	3.579	3.553	3.583	3.595	3.63	3.58	3.571	3.58	3.554	3.579	3.56	3.605	3.582	3.612	3.618	3.568	3.563	3.56	3.559	3.574	3.532	3.575	2.737	2.952	3.107	3.57	3.611	3.603	3.546	3.639
		6666.67	3.508	3.547	3.479	3.469	3.603	3.584	3.494	3.618	3.189	3.334	3.56	3.594	3.558	3.302	3.561	3.621	3.416	3.532	3.512	3.558	3.551	3.482	3.475	3.481	3.572	3.559	3.574	3.556	3.651	3.617	3.563	3.561	3.543	3.283	3.249	3.145	3.583	3.582	3.594	1.201	1.125	1.391	3.247	3.301	3.295	3.516	3.658
		2222.22	3.527	3.551	3.567	3.441	3.585	3.298	3.614	3.577	3.523	3.509	3.583	3.58	3.526	3.54	3.576	3.522	3.561	3.557	3.445	3.231	2.948	2.777	2.543	2.326	3.548	3.549	3.564	3.552	3.603	3.575	2.909	2.85	2.852	2.061	2.105	2.019	3.557	3.58	3.572	0.527	0.625	0.64	2.117	1.953	1.936	3.551	3.573
		740.741	3.542	3.463	3.571	3.56	3.471	3.397	3.645	3.628	3.569	3.502	3.591	3.613	3.474	3.528	3.516	3.474	3.5	3.284	2.176	1.757	1.606	1.277	1.319	1.264	3.357	3.448	3.493	3.564	3.564	3.557	1.246	1.127	1.162	0.773	0.749	0.62	3.5	3.536	3.516	0.286	0.271	0.263	0.892	1.002	0.897	3.043	3.187
		246.914	3.579	3.427	3.544	3.37	3.328	3.198	3.411	3.522	3.462	3.493	3.505	3.566	2.82	2.802	2.78	3.185	3.269	3.325	1.266	0.918	0.893	0.598	0.564	0.613	2.311	2.87	2.961	3.149	3.161	3.049	0.569	0.588	0.581	0.382	0.361	0.321	2.666	2.741	2.659	0.287	0.151	0.163	0.487	0.422	0.429	1.665	1.441
		82.3045	3.383	3.464	3.522	2.311	1.83	1.624	2.456	2.591	2.651	3.263	3.257	3.225	1.626	1.424	1.364	1.771	1.814	1.885	0.453	0.395	0.415	0.291	0.271	0.298	1.175	1.453	1.366	1.517	1.614	1.421	0.256	0.245	0.247	0.176	0.183	0.141	1.26	1.344	1.13	0.152	0.147	0.1	0.201	0.188	0.296	0.684	0.724
		27.4348	2.193	2.647	2.8	0.994	0.786	0.832	1.19	1.154	1.138	1.946	1.934	2.092	1.006	0.67	0.576	0.669	0.786	0.744	0.231	0.192	0.231	0.142	0.129	0.161	0.514	0.618	0.643	0.741	0.697	0.672	0.137	0.129	0.126	0.119	0.108	0.092	0.57	0.602	0.567	0.115	0.102	0.116	0.112	0.109	0.165	0.287	0.3
		9.14495	0.949	1.23	1.072	0.349	0.317	0.304	0.416	0.442	0.439	0.734	0.763	0.905	0.344	0.258	0.258	0.397	0.313	0.328	0.122	0.105	0.122	0.093	0.091	0.112	0.267	0.301	0.274	0.346	0.306	0.288	0.104	0.104	0.11	0.12	0.091	0.105	0.252	0.245	0.237	0.17	0.084	0.207	0.089	0.123	0.084	0.172	0.146
		3.04832	0.467	0.438	0.434	0.171	0.157	0.149	0.19	0.196	0.198	0.329	0.323	0.343	0.165	0.157	0.184	0.22	0.204	0.209	0.364	0.178	0.101	0.074	0.101	0.076	0.207	0.14	0.14	0.158	0.145	0.145	0.082	0.082	0.081	0.1	0.099	0.081	0.16	0.171	0.199	0.168	0.198	0.077	0.09	0.072	0.129	0.104	0.102
		1.01611	0.208	0.185	0.189	0.097	0.122	0.094	0.112	0.114	0.109	0.155	0.152	0.148	0.097	0.09	0.094	0.18	0.14	0.11	0.125	0.077	0.095	0.07	0.092	0.077	0.306	0.101	0.09	0.093	0.192	0.112	0.073	0.072	0.067	0.081	0.069	0.069	0.099	0.129	0.113	0.199	0.092	0.079	0.077	0.082	0.1	0.083	0.116
		0.338702	0.134	0.117	0.12	0.081	0.072	0.074	0.084	0.086	0.089	0.103	0.102	0.104	0.073	0.082	0.092	0.126	0.149	0.089	0.081	0.067	0.107	0.071	0.067	0.065	0.144	0.085	0.08	0.081	0.074	0.101	0.071	0.071	0.091	0.08	0.069	0.068	0.077	0.154	0.118	0.139	0.145	0.078	0.085	0.069	0.077	0.082	0.083
		Negative
A/Brisbane/10/2007 rN2	1	20000	3.498	3.458	3.518	3.469	3.486	3.418	3.546	3.555	3.482	3.494	3.479	3.456	3.264	3.294	3.372	3.526	3.536	3.523	3.526	3.549	3.516	3.511	3.547	3.499	3.519	3.489	3.562	3.565	3.586	3.578	3.51	3.538	3.501	3.498	3.545	3.533	3.451	3.424	3.409	3.582	3.573	3.538	3.541	3.607	3.612	3.58	3.622
		6666.67	3.53	3.511	3.523	3.456	3.503	3.446	3.452	3.532	3.451	3.535	3.541	3.493	3.367	3.441	3.135	3.481	3.517	3.467	3.457	3.455	3.504	3.459	3.539	3.475	3.54	3.558	3.55	3.554	3.573	3.572	2.905	2.969	2.976	3.084	3.078	3.111	2.672	2.745	2.56	3.514	3.523	3.496	3.201	3.166	3.195	3.571	3.586
		2222.22	3.494	3.5	3.528	3.499	3.452	3.435	3.513	3.565	3.501	3.497	3.456	3.49	3.217	3.406	2.984	3.471	3.462	3.495	3.5	3.526	3.543	3.495	3.576	3.509	3.514	3.523	3.568	3.483	3.526	3.522	1.527	1.589	1.605	1.594	1.614	1.589	1.379	1.362	1.265	3.247	3.13	3.396	1.86	1.873	1.929	3.231	3.083
		740.741	3.436	3.463	3.452	3.116	3.118	3.055	3.206	3.342	3.321	3.529	3.462	3.477	2.177	2.774	2.637	3.311	3.308	3.347	3.223	3.221	3.322	3.275	3.314	3.37	3.438	3.436	3.484	2.975	2.805	2.888	0.634	0.615	0.657	0.633	0.637	0.653	0.558	0.542	0.485	2.203	2.237	2.282	0.95	0.931	0.973	2.091	2.145
		246.914	3.416	3.41	3.475	2.069	2.144	2.053	2.306	2.408	2.558	3.456	3.329	3.466	1.869	1.907	1.699	2.811	3.061	3.037	3.108	2.928	3.016	2.447	2.355	2.446	2.957	2.876	2.901	1.673	1.403	1.459	0.263	0.263	0.274	0.261	0.269	0.263	0.23	0.212	0.198	0.942	1.051	1.029	0.408	0.387	0.393	0.955	0.936
		82.3045	2.985	2.805	2.862	1.167	1.16	1.249	1.41	1.516	1.487	3.123	2.955	2.788	1.032	0.84	0.84	1.454	1.686	1.5	1.471	1.371	1.433	1.224	1.13	1.236	1.792	1.759	1.79	0.809	0.703	0.738	0.147	0.148	0.151	0.142	0.145	0.148	0.135	0.125	0.125	0.419	0.421	0.463	0.187	0.173	0.177	0.378	0.399
		27.4348	1.822	1.915	1.743	0.645	0.515	0.585	0.606	0.683	0.68	1.959	1.754	2.05	0.417	0.441	0.377	0.836	0.752	0.682	0.88	0.79	0.792	0.561	0.569	0.576	0.811	0.773	0.789	0.342	0.286	0.307	0.091	0.093	0.088	0.086	0.088	0.089	0.082	0.081	0.087	0.219	0.179	0.185	0.103	0.099	0.1	0.158	0.169
		9.14495	0.795	0.775	0.709	0.226	0.235	0.211	0.255	0.28	0.313	0.743	0.849	0.904	0.19	0.154	0.155	0.355	0.307	0.332	0.347	0.265	0.247	0.222	0.243	0.283	0.349	0.328	0.351	0.175	0.156	0.159	0.086	0.086	0.084	0.082	0.082	0.082	0.079	0.078	0.077	0.133	0.098	0.107	0.079	0.072	0.072	0.097	0.1
		3.04832	0.39	0.344	0.33	0.107	0.109	0.099	0.125	0.135	0.127	0.369	0.388	0.371	0.093	0.084	0.093	0.172	0.206	0.19	0.227	0.165	0.158	0.13	0.158	0.2	0.163	0.148	0.154	0.094	0.085	0.086	0.067	0.07	0.063	0.063	0.064	0.064	0.063	0.064	0.075	0.094	0.082	0.086	0.073	0.065	0.069	0.077	0.083
		1.01611	0.149	0.134	0.133	0.069	0.073	0.068	0.079	0.088	0.078	0.165	0.176	0.168	0.063	0.06	0.065	0.135	0.132	0.133	0.153	0.111	0.1	0.09	0.111	0.125	0.112	0.089	0.093	0.074	0.067	0.068	0.065	0.066	0.061	0.062	0.063	0.065	0.059	0.06	0.065	0.118	0.07	0.076	0.071	0.062	0.063	0.071	0.075
		0.338702	0.122	0.093	0.09	0.065	0.059	0.058	0.062	0.067	0.062	0.095	0.101	0.097	0.056	0.055	0.061	0.081	0.077	0.085	0.097	0.073	0.077	0.071	0.072	0.083	0.091	0.07	0.078	0.07	0.063	0.062	0.065	0.065	0.061	0.062	0.063	0.064	0.059	0.068	0.068	0.099	0.067	0.078	0.068	0.061	0.063	0.067	0.07
		Negative
	2	20000	3.511	3.515	3.47	3.52	3.516	3.516	3.615	3.58	3.571	3.567	3.522	3.581	3.569	3.474	3.54	3.501	3.407	3.54	3.512	3.584	3.588	3.618	3.586	3.55	3.499	3.342	3.502	3.453	3.584	3.434	3.513	3.542	3.474	3.501	3.447	3.524	3.428	3.421	3.444	3.547	3.46	3.535	3.543	3.568	3.57	3.605	3.599
		6666.67	3.562	3.488	3.379	3.515	3.442	3.127	3.413	3.55	3.524	3.379	3.524	3.576	3.426	3.558	3.423	3.604	3.466	3.516	3.496	3.573	3.569	3.564	3.617	3.524	3.096	3.493	3.468	3.5	3.565	3.447	3.079	2.988	3.068	3.112	3.039	3.008	2.857	2.869	2.88	3.527	3.512	3.481	3.151	3.203	3.219	3.528	3.556
		2222.22	3.458	3.523	3.558	3.188	3.528	3.252	3.585	3.422	3.518	3.516	3.581	3.545	3.494	3.48	3.49	3.445	3.507	3.519	3.463	3.404	3.408	3.428	3.32	3.255	3.322	3.483	3.161	3.477	3.489	3.374	1.785	1.761	1.814	1.802	1.811	1.733	1.488	1.562	1.451	3.168	3.334	3.37	1.889	1.822	1.63	3.212	3.078
		740.741	3.543	3.498	3.541	3.257	2.936	3.005	3.221	3.099	3.425	3.539	3.572	3.584	2.59	2.396	2.54	3.047	3.222	2.978	2.646	2.529	2.433	2.207	2.143	2.541	3.405	3.409	3.167	3.016	2.981	2.982	0.695	0.649	0.689	0.678	0.695	0.588	0.621	0.6	0.566	1.973	2.095	2.142	0.842	0.829	0.781	1.784	1.845
		246.914	3.309	3.259	3.462	2.129	1.643	1.495	1.884	2.058	2.298	3.388	3.362	3.484	1.262	1.219	1.027	1.769	2.271	2.387	1.583	1.231	1.388	1.042	1.053	1.529	2.413	2.745	2.769	1.719	1.718	1.56	0.326	0.346	0.341	0.319	0.326	0.245	0.288	0.297	0.25	0.819	1.082	1.033	0.378	0.37	0.377	0.749	0.798
		82.3045	2.277	2.665	2.625	0.904	0.701	0.643	0.824	0.914	0.905	3.103	3.113	3.023	0.741	0.526	0.472	1.011	1.17	0.943	0.654	0.595	0.762	0.484	0.467	0.803	1.042	1.537	1.686	0.722	0.737	0.672	0.16	0.155	0.154	0.166	0.154	0.118	0.158	0.177	0.137	0.4	0.467	0.435	0.228	0.173	0.2	0.361	0.369
		27.4348	1.007	1.236	1.343	0.38	0.331	0.285	0.348	0.335	0.33	1.551	1.564	1.723	0.573	0.261	0.207	0.329	0.402	0.405	0.284	0.248	0.394	0.235	0.204	0.467	0.495	0.753	0.738	0.368	0.346	0.329	0.1	0.098	0.094	0.139	0.134	0.087	0.111	0.119	0.163	0.214	0.246	0.218	0.125	0.099	0.171	0.167	0.176
		9.14495	0.444	0.475	0.468	0.242	0.163	0.139	0.157	0.18	0.17	0.598	0.698	0.784	0.194	0.133	0.131	0.272	0.156	0.18	0.139	0.127	0.167	0.131	0.145	0.151	0.29	0.331	0.314	0.203	0.195	0.157	0.092	0.112	0.104	0.113	0.131	0.108	0.096	0.102	0.09	0.233	0.115	0.116	0.082	0.075	0.094	0.141	0.118
		3.04832	0.228	0.197	0.209	0.106	0.097	0.093	0.097	0.096	0.097	0.267	0.26	0.269	0.134	0.11	0.12	0.165	0.145	0.139	0.109	0.106	0.108	0.083	0.1	0.133	0.182	0.152	0.159	0.113	0.105	0.104	0.08	0.092	0.088	0.093	0.08	0.081	0.11	0.121	0.113	0.132	0.127	0.092	0.075	0.07	0.073	0.083	0.088
		1.01611	0.106	0.089	0.105	0.076	0.12	0.084	0.074	0.075	0.071	0.138	0.127	0.13	0.081	0.103	0.074	0.322	0.113	0.082	0.088	0.086	0.126	0.074	0.222	0.136	0.111	0.097	0.095	0.078	0.112	0.108	0.069	0.067	0.071	0.081	0.069	0.068	0.079	0.107	0.079	0.123	0.089	0.079	0.076	0.103	0.1	0.074	0.088
		0.338702	0.112	0.083	0.085	0.072	0.07	0.085	0.069	0.069	0.092	0.101	0.09	0.093	0.073	0.083	0.119	0.099	0.077	0.107	0.149	0.065	0.119	0.212	0.069	0.076	0.119	0.095	0.08	0.073	0.091	0.103	0.069	0.074	0.083	0.074	0.07	0.069	0.089	0.1	0.131	0.155	0.093	0.118	0.08	0.076	0.14	0.105	0.119
		Negative
A/Minnesota/11/2010 rN2	1	20000	3.531	3.488	3.561	3.565	3.586	3.588	3.595	3.593	3.544	3.554	3.569	3.574	3.564	3.55	3.534	3.597	3.577	3.544	3.565	3.646	3.621	3.581	3.626	3.573	3.555	3.507	3.538	3.507	3.568	3.527	3.566	3.558	3.526	3.544	3.554	3.547	3.549	3.497	3.571	3.581	3.553	3.579	3.595	3.621	3.585	3.626	3.588
		6666.67	3.55	3.562	3.557	3.567	3.601	3.602	3.594	3.606	3.595	3.566	3.566	3.587	3.584	3.555	3.614	3.579	3.587	3.537	3.542	3.623	3.642	3.596	3.622	3.569	3.506	3.518	3.541	3.506	3.624	3.562	3.573	3.603	3.577	3.551	3.533	3.588	3.563	3.517	3.521	3.555	3.544	3.525	3.563	3.605	3.608	3.611	3.64
		2222.22	3.53	3.539	3.566	3.546	3.594	3.577	3.6	3.613	3.56	3.572	3.559	3.587	3.549	3.593	3.588	3.518	3.522	3.55	3.562	3.591	3.611	3.599	3.634	3.547	3.495	3.511	3.548	3.504	3.558	3.548	3.557	3.533	3.545	3.538	3.578	3.551	3.533	3.579	3.565	3.531	3.546	3.542	3.556	3.575	3.632	3.611	3.619
		740.741	3.513	3.503	3.542	3.527	3.597	3.555	3.57	3.606	3.551	3.568	3.557	3.579	3.56	3.571	3.54	3.51	3.561	3.507	3.567	3.599	3.572	3.582	3.592	3.538	3.514	3.508	3.535	3.566	3.578	3.572	3.126	3.204	3.25	3.494	3.511	3.506	3.562	3.589	3.571	3.503	3.579	3.541	3.559	3.583	3.601	3.58	3.593
		246.914	3.536	3.54	3.545	3.53	3.515	3.535	3.582	3.598	3.515	3.547	3.515	3.558	3.533	3.569	3.586	3.479	3.555	3.529	3.549	3.591	3.595	3.552	3.586	3.507	3.59	3.521	3.556	3.556	3.574	3.592	1.904	1.909	1.918	2.775	2.768	2.706	3.547	3.563	3.546	3.486	3.557	3.531	3.474	3.505	3.493	3.575	3.605
		82.3045	3.465	3.466	3.468	3.345	3.389	3.393	3.403	3.481	3.394	3.46	3.437	3.451	3.43	3.392	3.438	3.43	3.502	3.418	3.392	3.349	3.406	3.312	3.371	3.351	3.519	3.496	3.549	3.516	3.532	3.557	0.912	0.894	0.961	1.493	1.511	1.502	3.328	3.286	3.195	3.451	3.497	3.49	2.623	2.583	2.566	3.16	3.25
		27.4348	3.03	3.062	2.863	2.575	2.356	2.481	2.383	2.67	2.563	2.918	2.896	2.971	2.624	2.766	2.63	2.889	2.871	2.789	2.938	2.763	2.878	2.562	2.606	2.653	3.254	3.221	3.295	3.083	2.89	3.014	0.38	0.362	0.374	0.618	0.61	0.607	2.104	1.897	1.809	2.716	2.755	2.75	1.194	1.171	1.154	1.624	1.756
		9.14495	1.669	1.563	1.47	1.138	1.132	1.14	1.178	1.317	1.362	1.401	1.549	1.543	1.334	1.153	1.165	1.519	1.505	1.482	1.579	1.297	1.283	1.147	1.291	1.468	1.887	1.852	1.946	1.686	1.517	1.557	0.187	0.176	0.177	0.321	0.262	0.264	0.968	0.843	0.795	1.396	1.406	1.546	0.535	0.493	0.523	0.743	0.849
		3.04832	0.744	0.638	0.658	0.475	0.459	0.452	0.486	0.546	0.528	0.633	0.702	0.679	0.565	0.496	0.504	0.7	0.739	0.641	0.79	0.615	0.625	0.507	0.644	0.696	0.852	0.823	0.868	0.753	0.628	0.659	0.105	0.105	0.102	0.137	0.13	0.138	0.402	0.375	0.358	0.652	0.641	0.656	0.262	0.223	0.237	0.33	0.357
		1.01611	0.331	0.268	0.253	0.2	0.203	0.197	0.213	0.231	0.23	0.272	0.291	0.272	0.221	0.209	0.196	0.405	0.443	0.43	0.512	0.348	0.368	0.315	0.369	0.363	0.349	0.342	0.349	0.308	0.24	0.262	0.076	0.076	0.071	0.084	0.084	0.083	0.18	0.159	0.171	0.283	0.273	0.267	0.129	0.114	0.125	0.162	0.166
		0.338702	0.172	0.143	0.131	0.111	0.103	0.101	0.105	0.117	0.117	0.135	0.14	0.138	0.12	0.107	0.108	0.18	0.187	0.187	0.252	0.157	0.165	0.143	0.154	0.176	0.181	0.44	0.182	0.157	0.135	0.139	0.071	0.07	0.066	0.077	0.072	0.072	0.106	0.097	0.104	0.138	0.133	0.156	0.093	0.082	0.082	0.1	0.11
		Negative
	2	20000	3.575	3.518	3.583	3.542	3.605	3.577	3.623	3.621	3.579	3.582	3.455	3.572	3.577	3.517	3.566	3.613	3.532	3.591	3.61	3.621	3.61	3.652	3.624	3.574	3.518	2.982	3.523	3.125	3.603	2.697	3.616	3.612	3.585	3.588	3.555	3.593	3.563	3.578	3.563	3.573	3.406	3.465	3.51	3.569	3.592	3.486	3.508
		6666.67	3.578	3.549	3.568	3.55	3.637	3.628	3.63	3.633	3.603	3.241	3.584	3.634	3.573	3.615	3.577	3.633	3.572	3.55	3.577	3.61	3.616	3.626	3.651	3.581	3.181	3.477	3.565	3.363	3.556	3.439	3.593	3.62	3.591	3.571	3.596	3.595	3.579	3.546	3.588	3.57	3.605	3.541	3.508	3.593	3.524	3.447	3.597
		2222.22	3.559	3.552	3.574	3.541	3.613	3.113	3.639	3.626	3.602	3.571	3.609	3.594	3.571	3.26	3.603	3.547	3.572	3.561	3.559	3.571	3.643	3.62	3.628	3.296	3.458	3.498	3.506	3.539	3.644	3.471	3.555	3.386	3.519	3.534	3.557	3.556	3.565	3.594	3.608	3.539	3.54	3.469	3.58	3.583	3.59	3.572	3.562
		740.741	3.559	3.549	3.567	3.595	3.327	3.61	3.655	3.642	3.59	3.58	3.625	3.625	3.57	3.623	3.595	3.534	3.602	3.542	3.587	3.62	3.622	3.583	3.59	3.538	3.522	3.53	3.55	3.548	3.543	3.585	2.651	2.561	2.546	3.282	3.344	3.164	3.568	3.594	3.556	3.532	3.544	3.518	3.588	3.594	3.584	3.516	3.606
		246.914	3.617	3.567	3.574	3.555	3.582	3.62	3.618	3.624	3.553	3.546	3.446	3.597	3.522	3.497	3.575	3.51	3.572	3.555	3.53	3.581	3.584	3.554	3.585	3.508	3.541	3.537	3.569	3.574	3.534	3.549	1.283	1.339	1.243	2.006	1.987	1.681	3.511	3.537	3.554	3.503	3.57	3.552	3.305	3.358	3.337	3.382	3.431
		82.3045	3.532	3.538	3.588	3.483	3.381	3.446	3.544	3.575	3.504	3.19	3.516	3.572	3.292	3.192	3.185	3.391	3.513	3.472	3.23	3.23	3.248	3.047	2.998	3.117	3.466	3.495	3.486	3.449	3.455	3.384	0.537	0.504	0.534	0.867	0.877	0.694	2.837	2.94	2.687	3.301	3.432	3.355	1.911	1.643	1.799	2.185	2.222
		27.4348	3.049	3.266	3.407	2.63	2.289	2.37	2.621	2.526	2.462	3.111	3.218	3.299	2.254	1.83	1.785	2.382	2.613	2.224	1.61	1.715	2.036	1.691	1.423	1.83	2.425	2.92	2.862	2.577	2.405	2.392	0.236	0.227	0.218	0.401	0.4	0.301	1.482	1.519	1.406	2.07	2.57	2.441	0.929	0.83	0.872	1.146	1.23
		9.14495	1.434	1.737	1.682	1.098	0.983	0.933	1.061	1.093	1.08	1.541	1.593	1.797	0.887	0.753	0.804	1.361	1.136	1.026	0.829	0.979	0.766	0.774	0.627	0.773	1.184	1.329	1.311	1.101	1.135	1.016	0.143	0.15	0.144	0.21	0.196	0.167	0.622	0.552	0.517	0.942	0.995	0.86	0.389	0.372	0.384	0.65	0.539
		3.04832	0.759	0.745	0.697	0.445	0.409	0.385	0.429	0.439	0.447	0.664	0.678	0.693	0.364	0.354	0.37	0.467	0.483	0.457	0.341	0.368	0.408	0.302	0.285	0.347	0.59	0.555	0.531	0.436	0.463	0.434	0.086	0.087	0.111	0.112	0.113	0.088	0.289	0.309	0.235	0.454	0.488	0.449	0.217	0.179	0.222	0.253	0.222
		1.01611	0.356	0.297	0.287	0.19	0.231	0.193	0.21	0.202	0.211	0.308	0.274	0.284	0.168	0.164	0.152	0.266	0.311	0.262	0.171	0.177	0.194	0.173	0.192	0.208	0.276	0.255	0.247	0.215	0.28	0.255	0.074	0.075	0.08	0.102	0.084	0.076	0.162	0.176	0.145	0.248	0.263	0.193	0.164	0.15	0.183	0.139	0.169
		0.338702	0.164	0.159	0.157	0.118	0.109	0.125	0.122	0.124	0.138	0.143	0.155	0.16	0.103	0.113	0.128	0.235	0.171	0.148	0.28	0.101	0.123	0.104	0.101	0.107	0.162	0.149	0.138	0.127	0.158	0.144	0.071	0.071	0.091	0.083	0.075	0.071	0.113	0.13	0.13	0.169	0.123	0.162	0.089	0.09	0.141	0.105	0.144
		Negative
A/Hong Kong/4801/2014 rN2	1	20000	2.314	2.301	2.679	0.282	0.292	0.381	0.504	0.78	0.868	3.452	3.469	3.457	3.035	2.913	2.828	3.547	3.539	3.562	3.555	3.556	3.528	3.585	3.543	3.501	3.517	3.49	3.553	3.475	3.491	3.502	0.085	0.094	0.087	1.196	1.382	1.343	0.095	0.099	0.123	2.418	2.617	2.729	0.429	0.429	0.457	3.555	3.593
		6666.67	1.842	1.859	2.195	0.207	0.256	0.267	0.44	0.524	0.53	3.447	3.506	3.431	2.843	2.631	2.796	3.529	3.518	3.508	3.351	3.456	3.366	3.384	3.362	3.337	3.482	3.512	3.5	2.898	2.84	2.933	0.072	0.08	0.071	0.466	0.479	0.504	0.074	0.09	0.084	0.964	1.015	1.084	0.164	0.164	0.167	2.908	2.888
		2222.22	1.09	1.318	1.461	0.159	0.154	0.125	0.296	0.316	0.36	3.363	3.47	3.382	1.938	2.043	1.859	3.448	3.477	3.507	2.977	2.979	3.128	2.928	2.942	3.013	2.849	3.001	3.132	1.638	1.594	1.616	0.069	0.07	0.065	0.215	0.227	0.233	0.074	0.069	0.074	0.512	0.426	0.511	0.102	0.101	0.098	1.489	1.583
		740.741	0.62	0.546	0.626	0.086	0.084	0.099	0.133	0.149	0.159	2.915	2.945	2.814	1.084	1.052	0.993	3.229	3.313	3.441	2.143	2.332	2.183	2.109	2.055	2.028	1.252	1.62	1.602	0.732	0.667	0.687	0.068	0.067	0.064	0.114	0.117	0.124	0.069	0.155	0.079	0.227	0.228	0.257	0.09	0.085	0.083	0.789	0.816
		246.914	0.245	0.414	0.341	0.069	0.064	0.07	0.09	0.094	0.092	2.164	2.36	2.319	0.554	0.527	0.502	2.471	2.933	3.105	1.536	1.443	1.349	1.266	1.207	1.073	0.703	0.709	0.774	0.349	0.305	0.311	0.07	0.069	0.07	0.082	0.084	0.085	0.064	0.062	0.065	0.131	0.13	0.141	0.086	0.1	0.076	0.338	0.324
		82.3045	0.211	0.265	0.266	0.067	0.059	0.062	0.07	0.073	0.071	1.417	1.464	1.484	0.281	0.309	0.266	1.267	1.35	1.628	0.532	0.585	0.592	0.522	0.561	0.566	0.327	0.327	0.369	0.17	0.148	0.159	0.068	0.073	0.064	0.073	0.073	0.074	0.065	0.066	0.069	0.101	0.088	0.093	0.074	0.067	0.069	0.157	0.157
		27.4348	0.132	0.125	0.123	0.063	0.056	0.056	0.065	0.063	0.058	0.64	0.67	0.732	0.149	0.159	0.138	0.704	0.717	0.765	0.32	0.306	0.345	0.252	0.268	0.275	0.154	0.153	0.172	0.101	0.09	0.09	0.069	0.068	0.065	0.071	0.072	0.07	0.064	0.062	0.076	0.085	0.071	0.076	0.073	0.068	0.066	0.091	0.093
		9.14495	0.074	0.083	0.098	0.074	0.067	0.062	0.071	0.068	0.059	0.293	0.313	0.306	0.085	0.08	0.077	0.314	0.327	0.385	0.143	0.137	0.14	0.127	0.136	0.127	0.097	0.106	0.113	0.091	0.085	0.087	0.082	0.08	0.079	0.08	0.081	0.079	0.076	0.075	0.075	0.093	0.068	0.071	0.07	0.064	0.065	0.075	0.076
		3.04832	0.068	0.074	0.077	0.074	0.067	0.066	0.064	0.067	0.06	0.164	0.162	0.161	0.072	0.072	0.073	0.173	0.184	0.195	0.106	0.095	0.085	0.083	0.098	0.105	0.079	0.075	0.078	0.071	0.067	0.066	0.067	0.068	0.063	0.063	0.066	0.066	0.065	0.063	0.069	0.081	0.065	0.071	0.072	0.067	0.065	0.071	0.075
		1.01611	0.058	0.058	0.064	0.06	0.053	0.053	0.059	0.062	0.053	0.083	0.086	0.085	0.053	0.053	0.058	0.131	0.122	0.127	0.079	0.066	0.069	0.073	0.075	0.08	0.083	0.067	0.07	0.069	0.069	0.066	0.068	0.069	0.064	0.069	0.066	0.067	0.066	0.061	0.068	0.102	0.07	0.077	0.072	0.065	0.064	0.075	0.074
		0.338702	0.064	0.07	0.063	0.062	0.054	0.053	0.061	0.061	0.053	0.068	0.072	0.074	0.054	0.057	0.055	0.07	0.082	0.085	0.072	0.06	0.059	0.063	0.064	0.061	0.074	0.069	0.07	0.07	0.066	0.064	0.068	0.067	0.067	0.07	0.071	0.067	0.063	0.065	0.077	0.09	0.069	0.081	0.071	0.067	0.067	0.07	0.078
		Negative
	2	20000	1.811	2.511	2.476	0.187	0.181	0.182	0.342	0.325	0.347	3.567	3.571	3.592	1.754	1.986	2.005	3.563	3.527	3.491	2.955	2.927	2.972	2.943	2.838	2.471	3.519	3.39	3.382	3.363	3.509	3.256	0.147	0.142	0.234	0.822	0.857	0.893	0.173	0.281	0.318	2.501	2.396	2.799	0.422	0.395	0.43	3.525	3.554
		6666.67	1.204	1.116	1.185	0.094	0.091	0.094	0.136	0.14	0.14	3.51	3.564	3.565	0.786	0.899	0.807	3.506	3.532	3.507	1.379	1.245	1.355	1.218	1.13	1.117	3.246	3.328	3.486	2.445	2.321	2.384	0.078	0.078	0.08	0.278	0.287	0.31	0.079	0.091	0.148	0.839	1.01	1.034	0.165	0.221	0.397	2.513	2.505
		2222.22	0.628	0.616	0.609	0.079	0.073	0.117	0.095	0.094	0.089	3.237	3.345	3.333	0.385	0.437	0.395	2.813	3.289	3.219	0.692	0.615	0.598	0.534	0.48	0.499	2.645	2.771	2.782	1.495	1.36	1.47	0.075	0.075	0.071	0.216	0.144	0.156	0.131	0.121	0.189	0.383	0.502	0.481	0.14	0.15	0.121	1.389	1.264
		740.741	0.249	0.281	0.249	0.078	0.072	0.069	0.075	0.075	0.07	2.025	2.102	2.131	0.175	0.162	0.2	1.752	2.143	2.178	0.349	0.301	0.336	0.265	0.265	0.26	1.018	1.329	1.318	0.559	0.491	0.562	0.247	0.071	0.066	0.092	0.097	0.089	0.069	0.071	0.138	0.315	0.31	0.253	0.123	0.116	0.127	0.647	0.621
		246.914	0.129	0.133	0.128	0.071	0.065	0.065	0.069	0.106	0.072	0.914	1.023	0.994	0.121	0.15	0.119	0.852	0.956	1.023	0.167	0.156	0.157	0.141	0.135	0.16	0.552	0.62	0.624	0.234	0.239	0.23	0.072	0.1	0.08	0.075	0.094	0.076	0.12	0.143	0.084	0.151	0.206	0.178	0.137	0.087	0.082	0.287	0.283
		82.3045	0.121	0.112	0.093	0.076	0.095	0.066	0.071	0.074	0.066	0.533	0.508	0.5	0.074	0.128	0.081	0.37	0.389	0.415	0.135	0.096	0.117	0.094	0.091	0.098	0.407	0.369	0.293	0.136	0.199	0.123	0.074	0.075	0.068	0.086	0.074	0.072	0.068	0.131	0.082	0.141	0.146	0.091	0.129	0.069	0.099	0.13	0.135
		27.4348	0.113	0.12	0.078	0.068	0.106	0.063	0.067	0.067	0.063	0.233	0.211	0.22	0.079	0.071	0.081	0.172	0.221	0.191	0.094	0.087	0.13	0.076	0.075	0.089	0.188	0.318	0.141	0.129	0.132	0.09	0.072	0.07	0.066	0.097	0.072	0.071	0.084	0.096	0.116	0.113	0.111	0.172	0.204	0.296	0.119	0.094	0.46
		9.14495	0.119	0.087	0.082	0.124	0.07	0.072	0.072	0.088	0.086	0.151	0.148	0.144	0.068	0.091	0.075	0.157	0.099	0.139	0.071	0.068	0.109	0.09	0.118	0.081	0.155	0.299	0.101	0.11	0.103	0.082	0.075	0.125	0.099	0.117	0.096	0.085	0.107	0.111	0.078	0.177	0.092	0.113	0.072	0.067	0.154	0.16	0.165
		3.04832	0.119	0.067	0.069	0.068	0.064	0.062	0.067	0.068	0.063	0.087	0.08	0.079	0.095	0.095	0.076	0.11	0.109	0.086	0.07	0.068	0.177	0.07	0.086	0.064	0.12	0.085	0.078	0.073	0.076	0.069	0.069	0.07	0.08	0.075	0.069	0.069	0.103	0.119	0.09	0.113	0.136	0.168	0.1	0.082	0.099	0.075	0.08
		1.01611	0.091	0.07	0.07	0.067	0.101	0.071	0.066	0.067	0.061	0.081	0.072	0.071	0.076	0.086	0.081	0.13	0.125	0.077	0.124	0.112	0.12	0.069	0.116	0.113	0.115	0.081	0.075	0.072	0.131	0.118	0.069	0.069	0.066	0.077	0.068	0.069	0.107	0.11	0.083	0.113	0.107	0.076	0.337	0.134	0.112	0.072	0.118
		0.338702	0.086	0.068	0.07	0.067	0.064	0.08	0.068	0.068	0.093	0.066	0.067	0.069	0.075	0.096	0.073	0.184	0.075	0.108	0.075	0.067	0.121	0.1	0.099	0.066	0.096	0.075	0.075	0.072	0.097	0.087	0.07	0.072	0.089	0.08	0.068	0.069	0.094	0.12	0.106	0.152	0.082	0.138	0.08	0.076	0.142	0.164	0.14
		Negative
A/Colorado/15/2014 rN2	1	20000	3.514	3.488	3.528	3.533	3.53	3.5	3.581	3.592	3.528	3.549	3.563	3.561	3.512	3.516	3.493	3.57	3.574	3.537	3.538	3.599	3.596	3.558	3.598	3.546	3.519	3.5	3.546	3.561	3.583	3.584	0.394	0.414	0.4	2.434	2.416	2.375	1.596	1.614	1.52	3.574	3.565	3.535	2.383	2.367	2.503	3.548	3.572
		6666.67	3.534	3.527	3.523	3.216	3.448	3.386	3.486	3.572	3.558	3.58	3.555	3.578	3.519	3.519	3.556	3.556	3.565	3.528	3.512	3.517	3.561	3.531	3.545	3.517	3.547	3.553	3.555	3.557	3.593	3.596	0.156	0.152	0.152	1.014	1.015	1.027	0.628	0.572	0.548	3.464	3.472	3.455	0.887	0.838	0.934	3.354	3.351
		2222.22	3.498	3.526	3.555	3.195	2.981	3.183	3.385	3.479	3.46	3.563	3.56	3.567	3.439	3.498	3.458	3.519	3.511	3.537	3.519	3.534	3.582	3.529	3.571	3.509	3.499	3.525	3.566	3.494	3.554	3.563	0.096	0.096	0.095	0.405	0.403	0.429	0.296	0.269	0.25	2.813	2.794	2.825	0.398	0.41	0.417	2.237	2.22
		740.741	3.366	3.427	3.479	1.99	1.807	1.787	2.285	2.71	2.417	3.574	3.555	3.554	2.98	3.061	3.176	3.492	3.565	3.499	3.328	3.326	3.363	3.173	3.314	3.269	3.356	3.419	3.458	2.877	2.85	2.938	0.077	0.076	0.072	0.171	0.173	0.183	0.132	0.121	0.116	1.509	1.569	1.639	0.2	0.208	0.218	1.277	1.323
		246.914	3.367	3.321	3.414	1.12	1.122	1.107	1.532	1.591	1.692	3.511	3.49	3.528	2.438	2.403	2.446	3.455	3.545	3.508	3.055	2.904	3.07	2.655	2.606	2.432	2.637	2.695	2.797	1.599	1.491	1.51	0.07	0.068	0.067	0.095	0.098	0.098	0.081	0.077	0.083	0.651	0.699	0.738	0.126	0.122	0.12	0.57	0.522
		82.3045	2.438	2.581	2.732	0.586	0.656	0.712	0.843	0.916	0.866	3.306	3.201	3.161	1.517	1.206	1.218	3.047	3.257	3.275	1.555	1.503	1.58	1.328	1.3	1.365	1.48	1.545	1.715	0.767	0.706	0.752	0.068	0.067	0.064	0.079	0.08	0.081	0.071	0.068	0.076	0.299	0.295	0.313	0.086	0.079	0.08	0.239	0.244
		27.4348	1.458	1.546	1.538	0.322	0.296	0.283	0.365	0.426	0.404	2.275	2.14	2.318	0.74	0.777	0.632	2.098	2.16	2.152	0.876	0.845	0.89	0.602	0.631	0.647	0.644	0.684	0.72	0.331	0.288	0.32	0.068	0.07	0.066	0.074	0.07	0.07	0.064	0.06	0.066	0.179	0.139	0.144	0.074	0.07	0.067	0.112	0.115
		9.14495	0.641	0.689	0.632	0.132	0.142	0.145	0.184	0.192	0.208	1.536	0.999	1.096	0.308	0.237	0.257	0.996	1.051	1.036	0.303	0.394	0.315	0.254	0.298	0.305	0.313	0.31	0.328	0.171	0.158	0.169	0.079	0.078	0.078	0.078	0.078	0.078	0.072	0.071	0.078	0.132	0.089	0.093	0.069	0.065	0.064	0.082	0.082
		3.04832	0.29	0.266	0.289	0.082	0.078	0.076	0.095	0.1	0.093	0.427	0.466	0.44	0.137	0.127	0.13	0.492	0.52	0.481	0.227	0.187	0.189	0.145	0.185	0.231	0.155	0.142	0.146	0.096	0.087	0.09	0.066	0.067	0.063	0.064	0.064	0.065	0.061	0.061	0.07	0.085	0.076	0.08	0.071	0.066	0.065	0.075	0.078
		1.01611	0.135	0.113	0.127	0.066	0.061	0.061	0.072	0.073	0.065	0.184	0.21	0.191	0.079	0.071	0.075	0.273	0.299	0.301	0.149	0.101	0.113	0.097	0.121	0.13	0.114	0.085	0.092	0.076	0.071	0.071	0.066	0.066	0.063	0.062	0.064	0.064	0.058	0.058	0.073	0.106	0.073	0.077	0.07	0.079	0.062	0.071	0.071
		0.338702	0.098	0.091	0.085	0.065	0.056	0.055	0.065	0.064	0.06	0.105	0.111	0.104	0.063	0.059	0.069	0.151	0.164	0.152	0.102	0.083	0.077	0.078	0.074	0.083	0.1	0.074	0.079	0.071	0.066	0.065	0.07	0.066	0.063	0.062	0.066	0.065	0.06	0.062	0.068	0.104	0.068	0.081	0.073	0.065	0.066	0.068	0.067
		Negative
	2	20000	3.581	3.542	3.591	3.517	3.592	3.563	3.614	3.61	3.569	3.589	3.608	3.587	3.566	3.529	3.576	3.614	3.558	3.6	3.594	3.611	3.603	3.627	3.593	3.546	3.509	3.507	3.548	3.559	3.599	3.588	0.204	0.227	0.305	1.042	1.139	1.287	0.469	0.91	0.986	3.549	3.57	3.543	2.078	2.006	2.108	3.409	3.218
		6666.67	3.574	3.569	3.586	3.195	3.098	3.105	3.545	3.535	3.509	3.577	3.573	3.624	3.507	3.564	3.56	3.637	3.57	3.556	3.449	3.478	3.517	3.265	3.165	3.228	3.554	3.562	3.545	3.575	3.58	3.591	0.097	0.096	0.09	0.464	0.417	0.431	0.183	0.226	0.3	3.352	3.38	3.456	0.739	0.709	0.825	2.13	2.06
		2222.22	3.555	3.561	3.569	2.121	1.978	2.053	2.934	2.731	2.884	3.585	3.622	3.609	3.08	2.994	3.041	3.566	3.609	3.571	2.54	2.506	2.237	1.946	1.919	1.912	3.511	3.551	3.575	3.522	3.575	3.58	0.083	0.122	0.077	0.246	0.213	0.202	0.169	0.174	0.225	2.255	2.822	2.744	0.41	0.363	0.363	1.223	1.129
		740.741	3.344	3.462	3.455	0.805	0.71	0.731	1.193	1.235	1.286	3.59	3.625	3.616	1.4	1.541	1.449	3.532	3.583	3.552	1.257	1.26	1.254	1.06	1	1.033	3.284	3.44	3.475	2.833	2.588	2.708	0.076	0.087	0.069	0.119	0.115	0.105	0.121	0.12	0.154	1.218	1.301	1.134	0.19	0.212	0.186	0.609	0.576
		246.914	2.061	2.642	2.531	0.313	0.314	0.289	0.54	0.556	0.542	3.523	3.586	3.585	0.596	0.592	0.628	3.2	3.314	3.45	0.595	0.559	0.583	0.432	0.432	1.026	2.259	2.679	2.719	1.232	1.358	1.308	0.068	0.089	0.092	0.081	0.101	0.082	0.109	0.128	0.082	0.454	0.569	0.607	0.118	0.13	0.114	0.285	0.283
		82.3045	0.962	1.266	1.212	0.156	0.153	0.15	0.241	0.254	0.262	2.853	3.043	2.857	0.268	0.305	0.278	2.064	2.382	2.465	0.235	0.275	0.281	0.224	0.226	0.385	1.078	1.232	1.294	0.565	0.633	0.545	0.071	0.074	0.068	0.087	0.075	0.073	0.09	0.125	0.08	0.261	0.301	0.306	0.17	0.077	0.1	0.133	0.136
		27.4348	0.458	0.575	0.561	0.107	0.116	0.102	0.14	0.13	0.125	1.617	1.559	1.586	0.137	0.135	0.161	0.821	1.081	1.039	0.132	0.121	0.143	0.118	0.112	0.183	0.487	0.612	0.554	0.323	0.329	0.295	0.072	0.071	0.075	0.094	0.074	0.072	0.086	0.087	0.141	0.145	0.162	0.187	0.131	0.075	0.12	0.095	0.114
		9.14495	0.194	0.285	0.234	0.11	0.091	0.086	0.102	0.097	0.094	0.642	0.633	0.613	0.099	0.1	0.101	0.426	0.427	0.435	0.296	0.09	0.084	0.089	0.089	0.111	0.236	0.267	0.238	0.187	0.174	0.139	0.075	0.09	0.104	0.144	0.091	0.092	0.095	0.102	0.076	0.205	0.1	0.136	0.075	0.068	0.111	0.11	0.11
		3.04832	0.178	0.137	0.138	0.088	0.08	0.079	0.082	0.091	0.077	0.263	0.268	0.297	0.086	0.087	0.104	0.216	0.211	0.233	0.078	0.074	0.081	0.074	0.077	0.077	0.149	0.179	0.119	0.097	0.09	0.089	0.07	0.08	0.095	0.097	0.069	0.071	0.124	0.121	0.108	0.135	0.112	0.483	0.092	0.069	0.151	0.074	0.113
		1.01611	0.104	0.083	0.087	0.069	0.077	0.076	0.071	0.069	0.066	0.125	0.133	0.137	0.071	0.073	0.075	0.143	0.202	0.128	0.071	0.067	0.071	0.073	0.071	0.075	0.152	0.084	0.086	0.083	0.107	0.108	0.07	0.071	0.066	0.087	0.07	0.07	0.095	0.142	0.084	0.124	0.124	0.081	0.112	0.13	0.111	0.074	0.073
		0.338702	0.079	0.074	0.076	0.072	0.065	0.078	0.069	0.069	0.07	0.093	0.097	0.099	0.065	0.073	0.086	0.151	0.094	0.093	0.126	0.065	0.092	0.069	0.069	0.069	0.108	0.127	0.078	0.074	0.097	0.104	0.071	0.083	0.08	0.072	0.071	0.069	0.097	0.107	0.154	0.241	0.274	0.125	0.274	0.103	0.141	0.123	0.127
		Negative
A/Tennessee/3/2019 rN2	1	20000	3.474	3.454	3.48	1.372	1.348	1.212	2.757	2.859	2.865	3.538	3.554	3.569	3.502	3.507	3.458	3.534	3.57	3.521	3.535	3.574	3.589	3.536	3.584	3.516	3.556	3.49	3.531	3.48	3.538	3.523	1.563	1.633	1.558	3.453	3.439	3.395	2.771	2.986	2.434	3.538	3.519	3.534	3.216	3.261	3.324	3.596	3.562
		6666.67	3.446	3.395	3.431	0.94	1.085	1.11	1.868	2.357	2.584	3.566	3.56	3.554	3.488	3.499	3.412	3.533	3.544	3.513	3.483	3.544	3.582	3.547	3.589	3.534	3.511	3.496	3.521	3.476	3.561	3.553	0.768	0.737	0.745	3.283	3.233	3.08	2.025	1.969	1.78	3.474	3.46	3.448	1.575	1.654	1.709	3.526	3.551
		2222.22	3.244	3.399	3.428	0.86	0.766	0.729	1.737	2.166	2.15	3.55	3.556	3.527	3.415	3.529	3.194	3.463	3.489	3.486	3.529	3.522	3.576	3.548	3.584	3.515	3.444	3.482	3.514	3.407	3.467	3.473	0.353	0.352	0.325	2.312	2.29	2.187	1.061	0.956	0.824	3.131	3.032	3.058	0.734	0.747	0.752	3.155	3.198
		740.741	2.416	2.889	3.009	0.432	0.386	0.473	0.977	1.078	1.096	3.523	3.469	3.463	2.71	2.905	3.051	3.238	3.292	3.365	3.35	3.42	3.422	3.37	3.463	3.437	3.154	3.318	3.379	2.75	2.754	2.932	0.153	0.17	0.151	1.095	1.007	1.059	0.457	0.4	0.38	1.821	1.818	2.028	0.368	0.351	0.372	2.261	2.328
		246.914	1.889	2.3	2.324	0.193	0.226	0.213	0.455	0.617	0.638	3.248	3.119	3.259	1.961	2.114	2.279	2.505	2.589	2.842	3.02	3.02	3.095	2.939	2.573	2.881	2.506	2.767	2.856	1.762	1.624	1.649	0.098	0.097	0.092	0.434	0.456	0.47	0.187	0.172	0.146	0.829	0.975	0.996	0.194	0.19	0.201	1.11	1.067
		82.3045	1.044	1.25	1.445	0.141	0.154	0.137	0.341	0.36	0.348	2.412	2.406	2.216	1.218	1.045	1.097	1.276	1.534	1.408	1.67	1.484	1.808	1.529	1.559	1.841	1.608	1.704	1.847	0.938	0.882	0.91	0.083	0.099	0.077	0.265	0.272	0.273	0.123	0.11	0.126	0.383	0.395	0.454	0.108	0.116	0.114	0.45	0.46
		27.4348	0.593	0.593	0.605	0.088	0.08	0.08	0.127	0.151	0.147	1.493	1.439	1.595	0.507	0.463	0.459	0.623	0.738	0.66	0.748	0.721	0.837	0.754	0.775	0.927	0.828	0.812	0.813	0.407	0.357	0.393	0.072	0.071	0.068	0.131	0.133	0.134	0.082	0.076	0.079	0.19	0.167	0.178	0.093	0.084	0.074	0.177	0.193
		9.14495	0.276	0.29	0.29	0.078	0.074	0.076	0.103	0.106	0.112	0.538	0.679	0.706	0.272	0.237	0.236	0.324	0.294	0.312	0.396	0.334	0.393	0.333	0.423	0.449	0.363	0.318	0.364	0.195	0.182	0.183	0.078	0.074	0.069	0.085	0.09	0.086	0.071	0.068	0.071	0.13	0.107	0.115	0.074	0.071	0.069	0.11	0.11
		3.04832	0.156	0.128	0.149	0.062	0.059	0.06	0.067	0.071	0.067	0.298	0.319	0.303	0.119	0.106	0.123	0.163	0.167	0.153	0.209	0.155	0.176	0.16	0.192	0.263	0.157	0.156	0.159	0.113	0.103	0.107	0.072	0.074	0.07	0.08	0.076	0.08	0.075	0.075	0.083	0.096	0.084	0.088	0.071	0.068	0.067	0.083	0.088
		1.01611	0.088	0.074	0.081	0.061	0.056	0.061	0.064	0.064	0.058	0.126	0.131	0.128	0.072	0.069	0.067	0.147	0.124	0.146	0.164	0.122	0.115	0.109	0.136	0.125	0.108	0.091	0.094	0.076	0.071	0.071	0.067	0.067	0.062	0.066	0.066	0.065	0.062	0.061	0.066	0.095	0.076	0.078	0.069	0.065	0.068	0.073	0.077
		0.338702	0.092	0.072	0.072	0.064	0.056	0.053	0.069	0.061	0.058	0.081	0.09	0.084	0.064	0.06	0.07	0.079	0.096	0.096	0.096	0.086	0.083	0.079	0.079	0.081	0.087	0.077	0.081	0.076	0.067	0.068	0.068	0.069	0.063	0.065	0.068	0.067	0.061	0.062	0.067	0.085	0.073	0.078	0.068	0.066	0.063	0.069	0.074
		Negative
	2	20000	2.695	3.36	3.448	0.505	0.45	0.46	1.43	1.462	1.432	3.57	3.518	3.572	3.405	3.426	3.452	3.582	3.406	3.499	3.502	3.546	3.595	3.536	3.575	3.532	3.499	3.377	3.455	3.421	3.55	3.487	0.869	0.933	1.091	3.338	2.831	3.204	1.036	2.071	2.048	3.421	3.294	3.362	2.501	2.629	2.612	3.395	3.414
		6666.67	3.049	2.925	3.157	0.198	0.189	0.19	0.64	0.637	0.908	3.533	3.614	3.59	2.457	2.722	2.71	3.572	3.523	3.573	3.315	3.431	3.298	3.273	3.279	3.222	3.493	3.388	3.494	3.076	3.242	2.687	0.312	0.349	0.331	2.434	2.606	2.545	0.367	0.614	0.361	3.34	3.467	3.361	1.159	1.103	1.298	3.279	3.293
		2222.22	1.57	2.614	2.607	0.134	0.125	0.158	0.379	0.377	0.375	3.474	3.535	3.485	1.541	1.659	1.715	3.32	3.455	3.417	2.477	2.485	2.365	2.13	2.054	1.955	3.174	3.33	3.496	3.264	3.333	2.921	0.218	0.214	0.2	1.64	1.463	1.366	0.185	0.233	0.268	2.439	2.926	3.119	0.532	0.557	0.529	2.449	2.538
		740.741	1.173	1.395	1.347	0.093	0.093	0.091	0.172	0.166	0.174	3.165	3.19	3.256	0.621	0.624	0.694	2.604	2.476	2.876	1.38	1.356	1.326	1.173	1.191	1.2	3.205	3.271	3.329	2.682	2.642	2.642	0.111	0.127	0.108	0.639	0.578	0.581	0.125	0.146	0.184	1.571	1.485	1.716	0.27	0.258	0.264	1.343	1.293
		246.914	0.584	0.63	0.64	0.077	0.072	0.071	0.099	0.12	0.111	1.875	2.051	1.989	0.268	0.283	0.264	1.374	1.468	1.57	0.66	0.63	0.506	0.538	0.523	0.557	2.254	2.792	2.791	1.501	1.515	1.408	0.088	0.119	0.095	0.31	0.305	0.244	0.091	0.095	0.091	0.576	0.707	0.8	0.159	0.137	0.145	0.609	0.606
		82.3045	0.34	0.396	0.365	0.08	0.112	0.07	0.086	0.09	0.082	1.151	1.15	1.106	0.146	0.178	0.15	0.59	0.603	0.677	0.284	0.289	0.262	0.262	0.263	0.274	1.168	1.386	1.325	0.64	0.725	0.616	0.086	0.081	0.079	0.175	0.174	0.14	0.078	0.086	0.102	0.258	0.277	0.318	0.117	0.092	0.098	0.231	0.243
		27.4348	0.174	0.212	0.164	0.072	0.09	0.068	0.08	0.076	0.073	0.477	0.483	0.529	0.098	0.092	0.097	0.265	0.324	0.298	0.169	0.15	0.18	0.139	0.135	0.143	0.515	0.655	0.643	0.341	0.34	0.348	0.08	0.08	0.074	0.124	0.115	0.097	0.078	0.09	0.088	0.175	0.209	0.183	0.08	0.076	0.119	0.142	0.14
		9.14495	0.118	0.128	0.108	0.093	0.07	0.072	0.077	0.088	0.088	0.222	0.238	0.24	0.089	0.08	0.079	0.179	0.125	0.158	0.091	0.091	0.133	0.101	0.109	0.095	0.26	0.252	0.261	0.186	0.189	0.165	0.092	0.098	0.088	0.097	0.111	0.096	0.081	0.088	0.092	0.217	0.115	0.115	0.079	0.075	0.125	0.107	0.106
		3.04832	0.096	0.079	0.08	0.07	0.078	0.065	0.072	0.07	0.064	0.134	0.111	0.114	0.08	0.088	0.07	0.114	0.106	0.118	0.086	0.081	0.083	0.08	0.11	0.074	0.233	0.148	0.149	0.12	0.111	0.112	0.085	0.085	0.079	0.099	0.094	0.091	0.094	0.096	0.114	0.117	0.095	0.09	0.076	0.07	0.081	0.088	0.09
		1.01611	0.082	0.069	0.076	0.07	0.088	0.076	0.068	0.068	0.064	0.089	0.084	0.087	0.067	0.083	0.085	0.091	0.095	0.079	0.082	0.08	0.075	0.071	0.08	0.081	0.12	0.098	0.098	0.083	0.093	0.092	0.077	0.078	0.078	0.083	0.076	0.085	0.073	0.081	0.08	0.117	0.111	0.086	0.081	0.099	0.093	0.085	0.086
		0.338702	0.078	0.068	0.072	0.072	0.065	0.069	0.07	0.069	0.079	0.083	0.098	0.074	0.098	0.076	0.086	0.124	0.081	0.087	0.082	0.069	0.109	0.104	0.088	0.127	0.1	0.079	0.082	0.079	0.074	0.096	0.079	0.075	0.092	0.078	0.074	0.077	0.079	0.093	0.105	0.117	0.089	0.083	0.1	0.088	0.14	0.098	0.092
		Negative
A/Darwin/11/2021 rN2	1	20000	3.473	3.434	3.434	2.195	2.085	2.02	3.096	3.171	3.147	3.493	3.541	3.419	2.823	2.678	2.49	3.488	3.527	3.517	3.483	3.534	3.526	3.512	3.56	3.499	3.489	3.471	3.515	3.497	3.525	3.516	0.162	0.169	0.236	0.195	0.237	0.229	0.189	0.153	0.146	1.605	1.708	1.869	0.16	0.162	0.163	0.833	0.756
		6666.67	3.477	3.466	3.474	2.057	1.584	1.569	2.298	2.76	2.663	3.553	3.535	3.504	2.726	2.672	2.093	3.165	3.335	3.311	3.037	2.994	3.246	3.402	3.44	3.375	3.374	3.444	3.431	3.394	3.419	3.427	0.135	0.14	0.13	0.139	0.165	0.151	0.158	0.155	0.19	0.547	0.578	0.649	0.121	0.124	0.123	0.271	0.262
		2222.22	3.3	3.449	3.44	0.973	0.859	0.892	1.619	1.916	1.896	3.538	3.52	3.482	1.737	1.791	1.579	3.12	3.232	3.087	2.709	2.826	3.069	3.193	3.264	3.244	2.316	2.471	2.516	2.574	2.551	2.624	0.113	0.101	0.101	0.102	0.124	0.131	0.14	0.161	0.118	0.343	0.249	0.318	0.111	0.1	0.111	0.162	0.148
		740.741	2.233	2.781	2.973	0.467	0.459	0.485	0.815	0.941	0.925	3.498	3.495	3.417	0.91	0.829	1.001	2.496	2.044	2.14	1.508	1.642	1.989	1.939	2.35	2.295	0.989	1.11	1.084	1.327	1.254	1.198	0.116	0.109	0.093	0.127	0.095	0.106	0.107	0.11	0.103	0.175	0.178	0.203	0.111	0.103	0.101	0.121	0.118
		246.914	1.703	1.812	1.849	0.215	0.219	0.22	0.368	0.461	0.467	3.225	3.07	3.191	0.413	0.406	0.42	1.26	1.364	1.551	1.087	1.135	1.348	1.48	1.285	1.311	0.526	0.419	0.524	0.528	0.473	0.495	0.101	0.1	0.088	0.091	0.086	0.103	0.107	0.103	0.102	0.146	0.143	0.164	0.106	0.101	0.09	0.1	0.106
		82.3045	0.983	1.098	1.15	0.157	0.166	0.158	0.249	0.29	0.272	2.487	2.548	2.181	0.224	0.172	0.211	0.514	0.579	0.553	0.435	0.452	0.568	0.631	0.551	0.694	0.258	0.277	0.281	0.323	0.262	0.261	0.109	0.103	0.084	0.093	0.093	0.096	0.105	0.091	0.095	0.116	0.104	0.11	0.107	0.088	0.091	0.091	0.099
		27.4348	0.554	0.633	0.503	0.094	0.09	0.09	0.124	0.135	0.136	1.353	1.404	1.549	0.124	0.105	0.112	0.297	0.318	0.276	0.25	0.23	0.272	0.247	0.26	0.303	0.169	0.151	0.174	0.171	0.151	0.159	0.097	0.103	0.092	0.096	0.087	0.097	0.103	0.085	0.108	0.133	0.102	0.123	0.111	0.108	0.113	0.111	0.1
		9.14495	0.243	0.254	0.249	0.085	0.081	0.08	0.098	0.096	0.103	0.565	0.665	0.648	0.092	0.09	0.088	0.145	0.19	0.141	0.131	0.133	0.114	0.128	0.151	0.137	0.134	0.122	0.127	0.138	0.131	0.138	0.102	0.11	0.101	0.114	0.108	0.115	0.106	0.124	0.103	0.114	0.087	0.097	0.099	0.1	0.092	0.088	0.085
		3.04832	0.143	0.108	0.131	0.066	0.063	0.062	0.073	0.071	0.064	0.273	0.293	0.275	0.065	0.062	0.064	0.103	0.1	0.1	0.092	0.078	0.082	0.086	0.099	0.138	0.113	0.103	0.107	0.104	0.098	0.102	0.107	0.102	0.113	0.092	0.09	0.091	0.104	0.106	0.119	0.102	0.102	0.102	0.097	0.096	0.105	0.098	0.104
		1.01611	0.077	0.071	0.085	0.065	0.06	0.061	0.069	0.065	0.059	0.129	0.134	0.125	0.058	0.056	0.063	0.107	0.088	0.094	0.087	0.067	0.079	0.07	0.084	0.084	0.101	0.098	0.114	0.086	0.085	0.1	0.094	0.097	0.084	0.089	0.101	0.088	0.097	0.091	0.085	0.112	0.107	0.099	0.093	0.099	0.093	0.106	0.105
		0.338702	0.077	0.075	0.074	0.067	0.06	0.058	0.062	0.061	0.062	0.087	0.092	0.086	0.057	0.057	0.059	0.065	0.066	0.075	0.075	0.063	0.061	0.066	0.065	0.069	0.105	0.094	0.1	0.102	0.083	0.103	0.087	0.092	0.086	0.083	0.115	0.099	0.087	0.098	0.113	0.103	0.098	0.114	0.105	0.092	0.116	0.108	0.1
		Negative
	2	20000	1.926	2.453	2.201	0.357	0.253	0.307	0.765	0.575	0.488	3.541	3.568	3.535	1.409	2.319	0.961	2.924	3.059	2.927	1.856	2.059	1.949	2.204	2.435	3.039	1.264	3.243	2.43	3.217	3.366	3.216	0.137	0.186	0.171	0.276	0.203	0.279	0.246	0.242	0.307	0.51	0.918	0.775	0.131	0.116	0.129	0.581	0.554
		6666.67	1.695	2.626	2.05	0.304	0.195	0.176	0.315	0.37	1.384	3.357	3.436	3.408	1.334	0.971	0.342	1.954	2.038	1.881	0.993	0.794	0.797	0.8	1.146	1.909	2.082	3.148	2.61	3.123	2.933	3.143	0.097	0.104	0.096	0.121	0.114	0.14	0.121	0.122	0.16	0.255	0.373	0.345	0.103	0.091	0.106	0.269	0.261
		2222.22	1.168	1.05	0.854	0.113	0.104	0.104	0.156	0.163	0.169	2.617	2.541	3.179	0.676	0.185	0.174	0.958	0.797	0.896	0.434	0.361	0.311	0.4	0.46	0.362	0.928	1.801	1.386	2.184	1.698	2.298	0.086	0.112	0.092	0.12	0.097	0.114	0.094	0.132	0.198	0.145	0.209	0.154	0.095	0.086	0.098	0.144	0.142
		740.741	0.564	0.506	0.486	0.093	0.093	0.082	0.105	0.111	0.191	2.72	1.975	1.902	0.314	0.112	0.124	0.536	0.519	0.545	0.202	0.206	0.19	0.199	0.218	0.237	0.42	0.854	0.662	1.139	0.897	0.918	0.093	0.096	0.086	0.098	0.156	0.096	0.087	0.099	0.159	0.129	0.157	0.148	0.105	0.095	0.092	0.12	0.124
		246.914	0.298	0.195	0.22	0.093	0.075	0.071	0.08	0.093	0.203	1.12	0.925	1.077	0.079	0.099	0.076	0.296	0.264	0.264	0.155	0.132	0.112	0.125	0.124	0.147	0.26	0.373	0.314	0.414	0.387	0.444	0.083	0.137	0.085	0.088	0.096	0.079	0.095	0.106	0.098	0.122	0.133	0.111	0.097	0.096	0.145	0.097	0.089
		82.3045	0.143	0.155	0.165	0.084	0.077	0.073	0.078	0.084	0.083	0.673	0.649	0.556	0.112	0.077	0.072	0.147	0.137	0.137	0.109	0.085	0.088	0.086	0.089	0.089	0.154	0.164	0.163	0.194	0.207	0.194	0.077	0.083	0.102	0.09	0.084	0.081	0.082	0.097	0.098	0.121	0.109	0.103	0.114	0.076	0.09	0.082	0.082
		27.4348	0.126	0.09	0.111	0.075	0.082	0.067	0.074	0.072	0.068	0.276	0.278	0.271	0.077	0.07	0.075	0.1	0.102	0.094	0.077	0.073	0.079	0.076	0.077	0.082	0.143	0.146	0.124	0.146	0.141	0.128	0.086	0.081	0.075	0.105	0.133	0.087	0.09	0.084	0.093	0.108	0.109	0.095	0.083	0.077	0.095	0.078	0.081
		9.14495	0.091	0.116	0.09	0.112	0.078	0.074	0.08	0.083	0.08	0.158	0.158	0.169	0.074	0.069	0.074	0.101	0.073	0.083	0.073	0.068	0.078	0.074	0.073	0.076	0.138	0.107	0.1	0.113	0.11	0.097	0.085	0.119	0.105	0.103	0.113	0.09	0.09	0.084	0.098	0.137	0.084	0.079	0.087	0.079	0.168	0.09	0.098
		3.04832	0.094	0.07	0.075	0.07	0.065	0.065	0.074	0.071	0.067	0.098	0.099	0.107	0.076	0.072	0.071	0.08	0.08	0.081	0.093	0.069	0.077	0.079	0.071	0.081	0.122	0.083	0.081	0.087	0.08	0.083	0.079	0.08	0.086	0.083	0.079	0.078	0.087	0.096	0.106	0.096	0.1	0.087	0.078	0.076	0.086	0.077	0.079
		1.01611	0.084	0.068	0.073	0.07	0.075	0.075	0.072	0.073	0.066	0.076	0.08	0.078	0.067	0.07	0.07	0.079	0.076	0.073	0.075	0.067	0.075	0.071	0.07	0.082	0.12	0.08	0.08	0.082	0.098	0.113	0.081	0.08	0.076	0.096	0.082	0.082	0.094	0.099	0.09	0.127	0.095	0.082	0.08	0.115	0.099	0.079	0.073
		0.338702	0.075	0.067	0.078	0.072	0.066	0.074	0.07	0.071	0.072	0.073	0.074	0.075	0.071	0.074	0.085	0.154	0.07	0.074	0.084	0.069	0.083	0.113	0.071	0.077	0.116	0.081	0.081	0.085	0.077	0.14	0.079	0.077	0.089	0.082	0.079	0.089	0.099	0.114	0.141	0.135	0.084	0.087	0.081	0.077	0.093	0.095	0.099
		Negative
A/Hunan/02650/2016 rN9	1	20000	0.242	0.206	0.203	0.218	0.192	0.224	0.175	0.27	0.227	0.17	0.182	0.157	3.526	3.467	3.514	3.502	3.515	3.541	1.221	1.346	1.144	1.073	1.182	1.212	3.505	3.479	3.553	0.788	0.729	0.741	3.377	3.462	3.427	3.48	3.443	3.466	3.564	3.563	3.548	3.571	3.561	3.536	3.545	3.646	3.625	0.155	0.151
		6666.67	0.234	0.215	0.224	0.163	0.185	0.187	0.195	0.228	0.203	0.181	0.201	0.148	3.539	3.554	3.541	3.385	3.407	3.321	0.756	0.784	0.893	0.738	0.717	0.813	3.527	3.537	3.544	0.355	0.349	0.346	3.329	3.403	3.385	3.464	3.471	3.517	3.582	3.541	3.62	3.563	3.573	3.525	3.535	3.608	3.644	0.117	0.112
		2222.22	0.224	0.207	0.192	0.151	0.138	0.144	0.181	0.158	0.158	0.169	0.192	0.152	3.526	3.561	3.548	3.123	3.094	3.189	0.566	0.588	0.611	0.606	0.63	0.655	3.502	3.518	3.568	0.205	0.196	0.201	3.07	3.081	3.029	3.48	3.444	3.497	3.555	3.603	3.586	3.526	3.509	3.539	3.535	3.573	3.612	0.093	0.092
		740.741	0.175	0.156	0.152	0.113	0.114	0.135	0.096	0.14	0.105	0.13	0.112	0.116	3.553	3.568	3.557	2.311	2.248	2.436	0.384	0.356	0.389	0.329	0.371	0.342	3.487	3.502	3.545	0.122	0.112	0.113	2.013	2.004	2.024	3.297	3.105	3.249	3.571	3.567	3.561	3.501	3.561	3.508	3.569	3.616	3.595	0.086	0.09
		246.914	0.126	0.162	0.123	0.095	0.104	0.092	0.1	0.095	0.085	0.092	0.102	0.103	3.544	3.564	3.551	1.312	1.453	1.652	0.254	0.257	0.246	0.22	0.217	0.188	3.511	3.539	3.551	0.093	0.086	0.084	1.064	1.062	1.046	2.484	2.776	2.504	3.542	3.554	3.591	3.567	3.566	3.53	3.56	3.639	3.636	0.078	0.078
		82.3045	0.093	0.101	0.126	0.081	0.094	0.099	0.102	0.089	0.097	0.09	0.08	0.088	3.385	3.44	3.352	0.766	1.221	0.813	0.163	0.145	0.134	0.115	0.12	0.135	3.416	3.452	3.457	0.078	0.074	0.073	0.529	0.519	0.565	2.024	2.044	2.052	3.549	3.579	3.564	3.917	3.526	3.485	3.553	3.601	3.603	0.074	0.072
		27.4348	0.098	0.098	0.095	0.114	0.087	0.073	0.118	0.106	0.074	0.106	0.077	0.089	2.58	2.39	2.492	0.337	0.378	0.362	0.101	0.117	0.109	0.09	0.105	0.108	2.806	2.736	2.901	0.074	0.07	0.068	0.234	0.234	0.225	1.161	0.999	1.053	3.481	3.459	3.441	3.15	3.159	3.168	3.521	3.538	3.538	0.072	0.072
		9.14495	0.115	0.098	0.102	0.112	0.091	0.084	0.099	0.088	0.106	0.083	0.074	0.095	1.283	1.191	1.077	0.232	0.223	0.188	0.101	0.088	0.11	0.089	0.072	0.083	1.612	1.429	1.497	0.085	0.08	0.08	0.143	0.139	0.136	0.449	0.443	0.451	2.751	2.435	2.303	1.67	1.744	1.704	2.779	2.74	2.881	0.075	0.071
		3.04832	0.111	0.099	0.084	0.094	0.1	0.09	0.092	0.095	0.091	0.097	0.09	0.095	0.675	0.547	0.54	0.166	0.159	0.144	0.1	0.084	0.086	0.122	0.112	0.129	0.713	0.586	0.75	0.071	0.066	0.069	0.09	0.089	0.087	0.188	0.21	0.21	1.301	1.244	1.133	0.865	0.814	0.88	1.433	1.225	1.443	0.072	0.078
		1.01611	0.086	0.118	0.093	0.074	0.08	0.1	0.076	0.171	0.098	0.069	0.113	0.062	0.266	0.245	0.221	0.114	0.133	0.117	0.086	0.074	0.088	0.066	0.076	0.094	0.311	0.226	0.274	0.07	0.067	0.067	0.076	0.079	0.072	0.096	0.103	0.108	0.561	0.451	0.461	0.362	0.336	0.317	0.584	0.503	0.566	0.072	0.08
		0.338702	0.115	0.091	0.078	0.108	0.071	0.072	0.085	0.073	0.086	0.108	0.095	0.083	0.125	0.157	0.139	0.084	0.107	0.118	0.103	0.082	0.079	0.088	0.089	0.106	0.158	0.136	0.148	0.072	0.068	0.072	0.074	0.073	0.069	0.084	0.086	0.089	0.254	0.221	0.218	0.19	0.16	0.185	0.278	0.22	0.248	0.072	0.074
		Negative
	2	20000	0.227	0.181	0.201	0.15	0.161	0.126	0.186	0.192	0.165	0.162	0.188	0.182	3.544	3.52	3.562	3.488	3.46	3.505	0.177	0.18	0.179	0.159	0.159	0.426	3.329	2.764	2.99	1.111	0.593	0.519	2.706	3.045	3.17	3.375	3.189	3.389	3.54	3.495	3.465	3.431	3.466	3.162	3.391	3.593	3.393	0.141	0.144
		6666.67	0.145	0.127	0.132	0.093	0.087	0.089	0.107	0.104	0.103	0.142	0.135	0.128	3.498	3.595	3.584	2.626	2.807	3.12	0.13	0.164	0.126	0.123	0.115	0.148	3.437	3.297	3.504	0.212	0.227	0.212	2.289	2.246	2.447	3.133	3.381	3.19	3.431	3.569	3.537	3.5	3.438	3.338	3.133	3.544	3.483	0.126	0.101
		2222.22	0.148	0.1	0.107	0.079	0.076	0.109	0.084	0.084	0.082	0.107	0.102	0.101	3.533	3.484	3.564	1.813	1.93	2.069	0.096	0.098	0.114	0.092	0.092	0.101	3.447	3.442	3.55	0.171	0.169	0.194	1.704	1.659	1.674	2.908	3.211	3.13	3.532	3.125	3.553	3.355	3.551	3.408	3.551	3.554	3.629	0.112	0.101
		740.741	0.098	0.084	0.08	0.073	0.071	0.067	0.072	0.073	0.068	0.079	0.081	0.079	3.507	3.454	3.514	0.954	0.9	0.979	0.104	0.088	0.086	0.082	0.085	0.083	3.404	3.439	3.374	0.11	0.117	0.118	0.729	0.666	0.661	2.827	2.389	2.199	3.504	3.372	3.52	3.493	3.494	3.337	3.444	3.6	3.609	0.09	0.098
		246.914	0.117	0.069	0.073	0.07	0.066	0.064	0.068	0.085	0.066	0.071	0.085	0.073	2.793	2.815	2.701	0.406	0.459	0.498	0.092	0.082	0.083	0.081	0.078	0.385	3.561	3.525	3.447	0.087	0.084	0.125	0.313	0.358	0.354	2.029	2	1.649	3.521	3.55	3.503	3.355	3.464	3.517	3.564	3.639	3.594	0.083	0.095
		82.3045	0.082	0.13	0.071	0.07	0.065	0.064	0.069	0.068	0.065	0.077	0.07	0.068	1.531	1.579	1.501	0.2	0.214	0.235	0.086	0.067	0.084	0.071	0.071	0.154	3.316	3.449	3.458	0.081	0.114	0.073	0.18	0.175	0.186	1.057	1.184	0.695	3.531	3.37	3.497	3.351	3.371	3.405	3.544	3.393	3.555	0.074	0.075
		27.4348	0.106	0.103	0.071	0.07	0.094	0.065	0.069	0.069	0.063	0.086	0.067	0.069	0.659	0.632	0.659	0.125	0.15	0.114	0.07	0.067	0.111	0.069	0.068	0.097	2.186	2.798	2.691	0.097	0.14	0.07	0.122	0.114	0.107	0.537	0.532	0.381	3.467	3.389	3.448	2.556	2.844	2.81	3.485	3.425	3.375	0.086	0.077
		9.14495	0.101	0.083	0.086	0.109	0.08	0.075	0.081	0.079	0.073	0.093	0.075	0.086	0.27	0.293	0.271	0.146	0.087	0.102	0.069	0.066	0.086	0.069	0.077	0.079	0.931	1.172	1.193	0.105	0.102	0.082	0.095	0.113	0.106	0.233	0.272	0.196	2.199	2.349	2.175	1.509	1.497	1.318	2.555	2.233	2.484	0.102	0.088
		3.04832	0.112	0.082	0.083	0.085	0.077	0.076	0.075	0.076	0.071	0.086	0.072	0.078	0.157	0.156	0.162	0.131	0.098	0.077	0.07	0.064	0.08	0.069	0.07	0.068	0.566	0.569	0.508	0.09	0.086	0.089	0.085	0.089	0.098	0.134	0.154	0.112	1.09	1.128	1.102	0.632	0.606	0.657	1.09	1.046	0.991	0.073	0.082
		1.01611	0.081	0.184	0.07	0.068	0.086	0.072	0.068	0.068	0.063	0.071	0.066	0.067	0.088	0.1	0.088	0.097	0.089	0.075	0.069	0.08	0.108	0.07	0.073	0.087	0.228	0.235	0.215	0.082	0.099	0.152	0.074	0.076	0.074	0.097	0.1	0.083	0.464	0.479	0.424	0.302	0.314	0.278	0.534	0.552	0.531	0.086	0.089
		0.338702	0.086	0.066	0.069	0.07	0.064	0.103	0.068	0.068	0.073	0.08	0.067	0.067	0.079	0.09	0.087	0.089	0.074	0.073	0.075	0.064	0.107	0.076	0.071	0.07	0.18	0.183	0.152	0.076	0.123	0.134	0.074	0.079	0.093	0.081	0.089	0.081	0.24	0.256	0.341	0.193	0.165	0.218	0.308	0.277	0.268	0.139	0.135
		Negative
[truncated: 31 more columns]

## Sheet: Figure 2A
			Monoclonal antibodies (mAbs):
Virus Strain (H3N2):	Biological Replicate:	Concentration of mAb (ng/mL)	FluA-165			FluA-168			FluA-169			FluA-170			FluA-172			FluA-173			FluA-185			r1G01 (+)			r2D22 (-)
A/Hong Kong/1/1968	1	10000	95.4664	93.8767	96.0846	95.5253	95.3487	95.6136	94.6127	94.7893	92.4342	90.9328	93.3174	91.9043	95.5842	95.3487	95.8786	95.6721	98.4848	99.3577	96.6744	97.8706	97.6766	99.0344	97.8059	98.7758	-9.78727	-10.9511	-2.28679
		3333.33	95.3781	96.9678	96.0257	95.7314	96.1435	95.3192	92.9347	92.7286	92.2576	83.838	85.6927	85.1039	93.9945	95.3487	94.2594	98.2585	96.9977	97.3533	93.4414	94.2173	93.2797	94.6053	95.8984	94.4436	-3.90327	-9.20534	-5.03481
		1111.11	94.0239	94.5244	95.3192	90.7856	91.4038	90.5501	86.3698	85.0745	81.218	64.2023	72.8868	59.551	91.2861	93.1702	89.3137	92.6978	94.6376	95.4782	79.2163	81.738	79.3456	82.6109	85.8116	84.3567	-6.13402	-2.80406	3.66187
		370.37	92.1104	91.9337	90.344	73.4756	89.1665	73.6522	55.2529	59.9337	51.9852	13.1258	11.9777	9.8581	76.0956	79.7755	72.4158	87.5897	84.971	81.932	44.4296	50.1519	33.5345	56.1006	63.0838	53.5142	-8.17079	-1.5432	-8.49408
		123.457	81.7773	82.6899	80.5409	42.918	31.0247	38.3255	5.2362	9.26933	5.53059	3.20491	1.96848	-0.327753	34.6751	37.3246	27.8453	37.996	48.4061	56.9089	-5.64907	-4.93782	-6.29567	2.36869	5.56933	1.36647	-2.64241	-6.74828	-7.2009
		41.1523	31.6134	42.8297	29.5527	1.23251	1.64465	-0.445509	-0.533825	0.0255137	1.43858	0.0255137	1.08531	5.38339	-0.209997	3.29323	5.29508	-4.74384	-4.97015	-3.19202	-8.49408	-7.55652	-8.55874	-7.07158	-5.09947	-6.65129	-4.4852	-4.71151	-4.84083
		13.7174	10.9473	6.32544	4.0292	7.44412	3.29323	3.14604	5.14788	1.93904	0.437658	6.91422	3.70538	3.29323	5.64834	2.61614	6.56095	-5.90771	-8.23545	-7.71817	-8.65573	-9.01136	-12.8263	-11.5007	-8.36476	-9.10835	-9.36698	-7.94448	-2.38377
		4.57247	3.08716	1.82129	2.26287	2.32175	2.20399	-1.24036	3.46986	7.44412	-1.09316	1.67409	-0.887092	0.290464	3.58762	0.614292	4.67686	-7.78283	-7.29789	-8.00914	-8.04147	-9.01136	-8.04147	-5.09947	-2.48076	-8.00914	-8.59107	-6.97459	-2.99804
		1.52416	10.3586	3.52874	4.41191	4.14696	2.17455	-1.77026	0.349342	6.08993	-1.82914	-2.00577	-0.828214	2.49838	1.61521	9.82867	3.76425	0.0732806	-2.77173	-2.31912	-1.3169	-6.16635	-1.41388	-7.81516	-6.71595	-5.6814	-3.54764	-6.39265	-5.74606
		0.508053	-0.798775	1.23251	0.849803	1.55634	1.14419	1.26195	-1.71138	1.58578	0.231586	1.61521	-2.91838	-0.0333641	5.17732	4.0292	2.26287	1.59278	6.18359	-5.00248	-7.10391	-1.44621	-1.89883	3.82352	0.202599	-7.00692	-2.57775	2.95062	-0.540983
	2	10000	95.81	95.1563	91.0783	93.9422	93.0395	94.6271	94.2535	99.3276	95.8411	96.6505	97.6155	94.0356	95.81	99.2342	96.8373	99.6004	100.281	99.7948	96.7817	100.184	100.443	99.9892	98.8228	99.082	-0.868288	4.15353	-0.997883
		3333.33	95.4676	94.4092	95.2497	96.1213	95.6855	97.3042	98.1758	97.8957	97.3353	92.697	92.7904	93.3819	97.8023	96.4637	98.456	100.864	99.568	100.086	97.7213	97.7537	98.0453	99.8272	97.2029	97.3001	1.10804	6.48624	0.784051
		1111.11	89.4285	96.0279	98.2692	95.9345	95.6543	97.4598	94.2535	94.8138	94.5959	83.6073	88.5257	89.086	96.5882	96.4948	96.0902	100.086	98.7904	100.313	95.5182	94.287	97.0733	95.3562	94.611	92.3755	2.69558	-1.45147	1.91801
		370.37	94.8761	97.74	94.2224	92.5414	90.0822	91.0161	88.3389	85.942	87.5918	53.1627	63.0619	51.7619	91.5764	91.0472	91.2651	95.0646	96.7817	93.3798	81.1655	81.4895	78.4116	80.8091	80.4851	79.7399	-0.0907167	-1.12748	0.200873
		123.457	92.9772	92.6348	94.5648	79.6538	77.1324	82.2376	60.2602	64.1825	64.8985	8.46096	6.93562	7.96289	73.6147	76.8833	73.4902	83.9842	86.5113	86.0253	37.2327	38.9174	42.0277	38.7879	33.5068	31.9517	0.233271	-0.479502	1.01084
		41.1523	73.7081	86.8136	81.615	41.0845	52.6024	49.5206	26.2047	27.6989	23.2163	3.69817	3.35575	4.19624	19.7298	38.2518	25.2397	41.0558	47.2115	41.1854	3.63515	6.97222	5.57907	5.41708	2.63078	1.91801	3.01957	0.913646	2.2096
		13.7174	4.44527	18.6714	42.9523	12.072	11.9163	10.2665	5.59706	3.97833	7.30918	4.97447	3.48026	7.09127	5.37916	4.04059	5.28577	4.47752	8.46257	8.85135	1.69122	4.54231	3.21396	1.27003	1.62642	0.913646	0.751652	1.27003	3.60275
		4.57247	5.81497	7.55821	14.2199	12.8191	3.54252	2.76429	1.6125	2.51525	5.65932	2.73316	2.32848	3.13784	1.95492	7.46482	5.03673	2.1772	-0.349907	2.53359	-0.673895	-0.479502	0.330468	0.81645	-0.349907	-1.58106	1.36723	-0.80349	0.881248
		1.52416	9.92404	4.04059	14.3444	13.6596	5.59706	5.44141	5.28577	2.23509	2.70203	4.22737	3.69817	5.72158	3.32462	2.63977	2.26622	0.719254	0.978444	2.2096	-0.641496	5.38468	-0.933086	0.913646	-0.349907	0.557259	1.33483	0.427664	1.07564
		0.508053	3.16897	5.5348	12.1031	7.83838	2.98219	2.1417	8.64774	-0.566555	4.38302	1.73702	2.29735	4.16511	4.69431	3.82269	2.07944	2.92237	-1.48387	2.40399	-0.252711	0.00647976	3.76474	-2.13184	3.47315	3.47315	2.33919	4.34792	7.03702
A/Aichi/2/1968 X-31	1	10000	92.5621	93.2206	91.9859	93.0286	93.495	94.5377	92.2054	91.5743	90.0377	89.8182	87.4309	89.6261	94.3457	94.7298	92.1505	98.9176	97.1769	97.7772	99.2477	98.9476	100.088	98.8576	97.9872	97.2069	-0.570217	-3.03115	-3.1512
		3333.33	92.2877	95.9097	93.9615	92.5621	94.2359	92.9737	93.7146	92.2054	91.6017	86.1139	83.2327	82.8211	94.9219	92.3426	91.7389	97.357	97.5671	97.7171	99.3377	98.7075	97.7772	96.3366	97.5371	94.3559	-0.600228	-0.990376	-0.840319
		1111.11	91.684	94.3457	93.5774	89.434	91.6017	89.4066	91.1901	86.5254	88.4736	74.3698	72.5039	69.2112	92.2603	93.056	90.2298	95.1962	96.4567	97.0269	91.5948	99.6979	91.8949	93.0354	92.7352	88.7437	0.900342	0.870331	-0.540205
		370.37	92.5347	92.2328	93.1109	83.123	85.4004	84.2205	81.9156	74.1777	78.2388	40.4273	27.9699	22.4545	88.3913	86.6901	84.9614	93.8757	91.8049	92.6152	75.3586	78.4498	69.2363	76.8892	79.5002	71.5472	0.900342	0	-0.750285
		123.457	90.1474	90.0377	90.0651	64.5191	63.4215	60.8148	48.3024	28.4089	34.9669	6.12812	5.30494	5.4147	69.7051	71.4064	64.1624	74.3983	79.05	75.1486	39.6151	50.6893	28.6309	31.7521	22.1784	12.4247	0.0600228	-0.0600228	0.630239
		41.1523	66.7965	76.8668	70.0618	12.6313	15.6496	10.2715	5.11287	4.6464	6.70435	5.90861	4.92079	4.6464	31.3175	21.2746	8.29583	45.3172	34.6932	28.2707	0.960365	19.8976	0.0900342	-0.240091	2.43092	0.630239	0.570217	0.150057	0.930354
		13.7174	11.3416	19.4088	17.5703	5.77141	4.20737	5.30494	2.91772	3.57626	4.15249	5.44214	4.20737	4.53664	5.96349	6.34764	5.16775	-0.240091	1.0504	2.22084	-0.330125	-0.450171	-1.23047	0.0600228	-0.42016	0.0900342	0.750285	-0.0900342	-0.150057
		4.57247	7.03362	5.96349	5.11287	5.00311	3.7409	3.65858	2.67076	2.67076	4.15249	4.09761	4.39944	3.98785	4.86591	3.30187	4.17993	0.330125	0.240091	0.630239	0.330125	0.270103	-1.44055	1.26048	0.180068	-4.50171	-0.900342	-0.42016	-1.92073
		1.52416	6.40252	5.35982	5.05799	5.22262	3.65858	3.16467	2.91772	3.71346	4.72872	3.90554	4.89335	4.5092	3.68602	4.45432	3.93297	1.11042	0.21008	1.0504	-1.0504	-3.03115	-2.3709	-0.21008	-2.31088	-0.810308	-0.600228	1.08041	-1.35051
		0.508053	3.85066	3.52138	3.46651	2.01222	2.34149	0.118904	1.9299	0.420737	5.00311	3.76834	2.45125	2.53357	5.19519	2.56101	3.16467	1.26048	0.270103	1.35051	0.510194	-1.71065	-1.17044	-0.930354	-0.660251	-2.1008	0.990376	-0.330125	0.120046
	2	10000	94.285	91.7171	94.0461	88.6715	96.0765	90.1943	97.241	96.4945	96.3751	96.3751	96.5244	93.6878	97.8681	96.3154	97.3306	98.6626	99.0235	99.8657	99.0536	99.2942	99.3243	99.7153	98.2415	99.2942	-0.868288	4.15353	-0.997883
		3333.33	97.9875	97.9875	97.3605	96.7633	95.4793	95.7182	97.5993	97.659	96.1362	92.3143	94.4343	94.1954	97.8681	95.2703	97.659	98.7528	99.7153	99.3243	98.2716	99.3844	100.197	98.452	98.6325	97.9407	1.10804	6.48624	0.784051
		1111.11	97.8979	97.1216	97.0021	96.0765	95.0016	96.4945	96.4945	96.405	95.1807	85.2377	90.463	89.7165	95.4793	95.8376	94.7926	98.031	99.5348	99.5649	97.1587	94.3916	95.4443	95.324	97.3392	95.8654	2.69558	-1.45147	1.91801
		370.37	96.2258	97.2112	96.8529	93.2399	89.2089	92.7323	92.374	94.6731	92.7323	73.3538	70.7859	65.6501	93.9864	93.21	93.6579	96.497	98.1212	97.7001	86.1806	81.7894	83.6241	89.8199	89.4891	88.8876	-0.0907167	-1.12748	0.200873
		123.457	96.1362	96.196	96.5244	84.7301	86.014	85.178	84.312	84.6704	77.2354	33.6412	26.8333	34.5967	88.1937	87.1188	87.0591	94.7225	93.8803	95.1135	64.7658	60.2843	48.5543	72.9467	71.7437	62.6604	0.233271	-0.479502	1.01084
		41.1523	91.4185	94.1954	93.2996	56.7223	66.4862	65.3515	52.5121	54.3634	42.7482	5.84242	5.63341	4.94665	66.3369	69.0839	65.2918	81.6691	81.7894	77.0372	19.5902	18.0562	9.69482	26.7184	17.7254	12.9131	3.01957	0.913646	2.2096
		13.7174	77.116	81.356	77.1459	17.8159	21.19	24.1162	13.0086	11.0678	10.8886	4.97651	3.99116	5.33482	18.7117	23.5787	25.2807	47.1708	51.0507	44.8849	16.402	7.46912	7.52927	5.39381	6.62697	5.18327	0.751652	1.27003	3.60275
		4.57247	11.9635	41.6434	17.0097	4.58834	3.54328	3.21483	3.4537	2.85652	6.05144	3.33426	5.03623	4.05088	4.31961	3.57313	5.24524	7.83004	8.88274	8.88274	4.52158	6.35627	4.07042	6.47658	5.51412	4.01027	1.36723	-0.80349	0.881248
		1.52416	5.36468	5.12581	4.97651	3.18497	3.12525	3.27454	3.15511	3.21483	5.81256	4.49877	4.52862	4.25989	3.78215	4.25989	5.00637	5.45396	4.82235	5.12312	4.19073	4.22081	3.88996	5.24342	5.06296	4.43134	1.33483	0.427664	1.07564
		0.508053	2.6475	1.93089	3.03567	2.16976	2.97595	4.1106	3.24469	1.21427	5.99172	2.94609	3.48356	2.49821	5.48411	2.46835	1.81145	3.76965	3.61927	4.46142	3.76965	6.38635	5.60435	3.76965	5.2735	4.79227	2.33919	4.34792	7.03702
A/Victoria/3/1975	1	10000	93.8677	89.9589	92.812	88.1044	83.9674	85.3369	89.8163	86.2784	90.9004	64.7944	64.7659	66.3065	90.929	89.6736	92.8406	94.9671	92.5289	96.3386	75.0041	75.3088	77.9909	97.0701	98.8378	97.3139	-2.50122	-1.37354	-2.65361
		3333.33	89.9589	92.7264	89.0174	88.1614	65.9642	62.569	78.4894	82.5408	80.8289	13.1244	7.87461	11.9546	85.0515	78.8603	90.4439	97.3444	93.1079	91.1269	15.1455	28.1595	25.1727	94.327	95.7595	94.2966	-0.703023	-1.89166	-1.46497
		1111.11	79.1171	81.7134	70.7289	29.6725	14.8362	39.9722	30.9849	44.1378	38.888	5.42093	4.30821	4.59353	49.2163	48.1607	60.4006	81.7702	81.4959	77.808	-0.916369	-1.09924	-1.92214	85.0922	98.5025	91.8279	-1.03828	-0.946847	-1.12971
		370.37	47.1336	40.5999	18.3741	18.9733	4.76471	8.41671	9.15852	4.39381	7.16133	4.36528	3.96584	3.62346	8.30258	6.61924	12.0116	50.9265	45.0138	37.882	-1.58688	-1.73927	-3.87272	79.0576	86.5552	82.9893	-0.672546	-0.550634	-0.245855
		123.457	12.6108	5.87743	5.62065	5.16415	4.50793	2.2825	1.54069	2.11131	4.70765	4.30821	3.1099	3.42375	4.82178	4.25115	4.85031	3.68579	1.03422	-1.37354	-0.367767	-1.2821	-1.73927	50.3779	63.1482	41.9051	0.516092	-0.520156	0.150358
		41.1523	5.44946	6.16274	4.50793	4.96443	3.99437	7.04721	1.48362	2.62487	4.39381	4.65059	4.39381	4.07996	5.3924	4.0229	3.652	0.577048	-0.215377	1.24756	-0.245855	-0.0629876	-2.07453	2.22285	19.321	22.9173	0.973261	0.211313	0.820871
		13.7174	6.39099	6.99015	4.4794	4.22262	3.02431	3.70906	3.30962	2.6534	4.10849	4.9359	0.912999	4.07996	4.42234	4.33674	4.30821	0.363703	-0.215377	0.180836	-0.581112	-0.550634	-1.37354	-1.12971	-0.0934655	-0.61159	0.485614	-1.19067	-0.154421
		4.57247	4.99296	5.8489	3.08137	4.10849	1.39803	0.798874	1.19831	2.02572	4.07996	4.13703	3.16696	2.88165	4.59353	3.33815	4.62206	-0.428722	-0.520156	-2.40979	-2.34883	-0.977324	-2.44026	-1.16019	-0.0325098	-1.31258	0.577048	-0.946847	-0.276333
		1.52416	6.47659	4.59353	3.62346	4.59353	1.94012	3.42375	2.2825	2.62487	3.33815	4.16556	4.45087	3.39521	4.67912	4.25115	2.56781	1.00374	-0.337289	-3.68986	-0.337289	-1.73927	-3.99464	-1.34306	-0.367767	-0.489678	0.638004	-0.581112	0.11988
		0.508053	4.30821	4.10849	3.1955	2.6534	2.45368	2.68193	2.71047	0.370906	3.79465	3.96584	3.82318	1.14125	3.88024	3.13843	2.88165	1.06469	0.363703	-0.642068	-5.79283	-2.2574	-1.64784	-1.83071	-0.398244	0.363703	0.790393	-0.0325098	0.912305
	2	10000	95.1896	90.305	93.3038	91.9435	91.9126	93.0256	94.2622	96.3026	96.3644	83.8747	83.1327	87.0589	96.5808	95.406	95.4988	99.0117	99.7118	98.9813	91.5238	90.4888	89.4235	99.5292	98.4638	98.8596	40.0515	36.1249	46.0785
		3333.33	96.3335	95.9316	90.3359	80.9378	81.7106	81.4015	92.4073	94.7259	93.0874	47.1785	57.0713	56.6076	95.3442	93.4893	94.1694	98.3421	99.8032	98.0377	66.3203	61.7849	62.2415	99.6814	98.7378	98.8291	6.20345	6.02082	3.7379
		1111.11	93.0256	88.4192	91.9435	52.805	64.5528	49.7444	78.681	81.0923	77.4444	14.1921	14.8722	13.5738	83.1327	82.1434	81.3706	92.65	94.7807	95.8765	38.347	22.0621	29.0935	97.9768	98.5247	97.4898	5.9295	5.5338	3.98141
		370.37	83.8747	74.662	71.5396	12.6463	20.2824	9.98763	56.2675	62.6979	57.2877	4.82481	3.49547	3.61913	51.6303	51.6612	46.4984	76.6087	83.3053	85.6491	11.0737	8.15155	5.71643	95.5722	93.7154	94.7807	5.16853	4.13361	3.49439
		123.457	69.2209	41.15	43.716	8.90561	4.91756	4.73207	16.0779	15.676	17.7782	3.52638	3.65004	3.30998	9.40025	7.69992	14.5322	54.0839	54.3578	52.4402	9.21691	6.6296	4.04229	85.3751	84.4619	82.3008	5.95994	5.07721	4.40756
		41.1523	30.979	15.5523	4.54658	1.5169	4.57749	4.11377	8.00907	4.42292	5.28854	3.68096	3.03174	3.21723	4.54658	3.43364	4.33017	17.9224	23.4623	10.7389	6.05126	6.90355	5.19897	54.6927	47.6613	43.8868	7.63408	5.41204	8.66901
		13.7174	11.5025	5.69044	6.92704	4.392	3.00082	3.06265	5.99959	3.30998	5.13397	3.68096	3.52638	3.61913	4.82481	3.52638	3.06265	13.8741	9.39954	7.45145	7.08618	6.59916	4.95546	14.4524	12.8087	9.61261	6.66004	5.44248	5.62511
		4.57247	9.67848	4.91756	4.11377	4.60841	3.86645	2.50618	6.06142	1.79514	5.28854	2.22795	3.24815	3.40272	3.30998	1.82605	2.38252	10.6171	5.41204	6.53828	5.22941	5.74687	4.68151	6.41653	6.93399	5.35116	6.72092	5.13809	4.40756
		1.52416	5.01031	3.83553	5.87593	6.55606	2.66076	3.27906	7.17436	2.96991	6.61789	3.18631	4.20651	3.80462	3.00082	2.81533	4.82481	6.93399	6.6296	6.38609	6.38609	5.25985	3.95097	5.74687	6.35565	5.22941	7.54277	6.44697	4.92502
		0.508053	4.73207	2.93899	3.68096	3.12448	3.30998	1.82605	6.33965	2.07337	5.56678	3.21723	4.20651	3.00082	4.20651	2.28978	2.07337	5.32072	1.942	5.86863	4.16405	3.40307	2.18552	3.92053	4.68151	4.31624	6.4774	4.86414	4.34668
A/Beijing/353/1989	1	10000	87.6589	91.3854	91.8823	89.2737	92.7829	94.7083	20.5499	14.8048	1.54445	84.2739	87.6278	86.2614	70.8583	60.1756	63.0947	83.5247	88.3828	90.0581	84.4628	85.0994	87.2772	94.8492	90.2926	91.6328	-7.57427	8.97699	-3.82176
		3333.33	96.0126	93.6524	94.3356	89.2116	93.404	92.5034	-1.46785	-1.65418	5.33311	68.2808	70.9515	73.7464	10.5503	6.01631	3.28351	59.2004	70.0223	65.5662	57.9942	59.2339	58.5973	81.7489	80.0067	86.0375	-1.00737	10.7192	15.2423
		1111.11	94.4288	94.3356	94.1804	87.5657	89.988	92.0687	-1.37468	-1.28152	5.45733	52.2256	48.1885	48.6232	0.799139	2.28976	1.94816	14.3712	8.70896	26.0308	9.91512	4.35336	10.6522	51.8964	52.1644	64.092	13.2656	-0.940362	2.64463
		370.37	87.3794	87.2862	91.3544	76.7898	78.5909	78.9947	2.60031	0.27121	-0.00828123	-0.380937	3.06613	1.17179	3.84249	4.15304	-0.0393358	-5.09493	-8.88095	-5.56399	-7.7753	-6.56913	-6.80366	-0.303775	-2.91713	11.4563	-10.3216	-4.92741	-3.65423
		123.457	69.4609	71.9453	74.8023	23.5622	37.102	31.1706	-5.10124	1.79289	5.9542	1.88605	1.42023	-0.411991	9.3081	3.65616	2.10343	-0.437793	-6.73665	-6.06656	-5.73152	-8.5124	-7.74179	-6.30109	-5.73152	0.600849	-1.74447	2.24257	-4.96091
		41.1523	-0.753592	4.05987	-0.0703905	-2.55476	-5.25651	-6.00182	2.66242	1.66867	3.87355	7.50694	3.46984	3.34562	3.34562	5.98526	10.4571	-2.78311	-0.940362	-2.14653	-7.7753	-10.1206	-2.21354	-8.94796	-4.19031	-3.01765	-1.44293	2.61112	-0.906857
		13.7174	8.06592	1.10968	9.46338	1.94816	8.87334	5.58155	7.84854	9.83603	10.8919	4.02882	5.23995	1.04758	8.31436	7.63115	8.22119	1.63949	5.29149	-1.47644	-6.06656	-3.15166	-5.12843	-10.1876	-6.23409	-11.2598	-6.60264	-7.33974	-9.01497
		4.57247	6.32686	5.55049	7.04112	0.73703	6.07842	-3.828	5.11573	2.35187	-2.61687	1.2339	1.42023	6.26475	1.51339	0.33332	4.49464	7.60331	1.30444	-1.27541	-2.04601	-5.79853	-3.3862	-11.4943	-7.23922	-8.61291	-9.04847	-3.25218	-5.53049
		1.52416	-2.30632	-0.00828123	2.81769	0.550702	-3.33113	8.84228	9.24599	4.43253	0.612811	-1.00203	-3.1448	0.0848826	2.22765	5.8921	2.35187	-1.47644	1.50547	-6.97119	0.299308	-5.09493	-6.73665	-12.935	-5.96605	-5.86553	-6.50212	-9.91959	-7.97632
		0.508053	5.02257	-0.380937	-3.89011	-5.16335	1.2339	0.73703	1.48234	-4.1696	2.97296	-3.98327	4.9294	-0.1325	7.6001	-1.87156	6.07842	1.50547	-1.84499	3.1472	-3.25218	-3.98928	0.969399	-10.2211	0.131785	-0.873353	-3.55372	10.4177	3.31472
	2	10000	93.8331	90.8042	93.1531	88.6407	92.1641	89.3516	11.5282	11.2192	11.0646	77.4215	79.6777	81.7485	50.5326	56.2813	59.9901	79.3104	85.8069	81.5287	81.6555	75.8562	77.3773	83.5252	87.8985	89.6098	2.14438	2.7465	1.06691
		3333.33	92.875	90.1552	88.7334	88.4862	87.5899	88.7025	6.3359	6.67587	10.2611	56.3122	61.5355	64.9352	12.1155	11.6519	13.939	62.1342	64.9864	59.0286	49.0144	55.4793	46.8912	74.1766	78.6766	77.7893	5.75708	4.29933	4.74299
		1111.11	90.526	90.7115	86.0136	75.5671	79.3996	83.6956	5.74867	8.25212	8.68481	31.6177	35.1719	30.0414	9.17932	8.03577	7.60307	14.1867	20.2713	24.6445	12.729	13.7747	18.4966	39.5073	44.0074	45.37	5.91553	5.44018	5.3768
		370.37	89.9697	84.9628	85.8282	67.6241	70.4675	74.1454	4.88328	6.11955	7.04675	8.34484	8.31393	8.71572	7.94305	7.47945	6.73768	7.08808	5.18666	7.91203	5.12328	4.48947	4.07749	5.56694	8.03879	8.64091	5.12328	5.56694	4.90144
		123.457	77.7924	65.9551	72.3219	16.566	25.0345	36.1919	3.33794	6.08864	8.34484	8.25212	7.20129	6.86131	7.97396	8.37574	6.45952	6.92963	5.72539	6.54934	6.13737	3.79228	4.17256	5.53525	6.6761	5.82046	6.51765	6.45427	5.40849
		41.1523	17.8332	16.5042	16.0097	7.23219	6.39771	7.35582	6.08864	7.04675	7.69579	7.7267	8.22121	7.17038	8.40665	7.47945	6.49043	6.13737	5.15497	6.54934	4.74299	5.21835	3.79228	5.6937	6.54934	6.07399	7.94372	6.73948	6.99301
		13.7174	9.0866	8.1903	6.92312	7.54126	5.40869	7.47945	6.39771	6.70678	8.56119	8.87025	6.39771	7.23219	7.13947	7.17038	6.67587	6.77117	5.12328	6.0423	4.52116	5.18666	5.6937	5.28173	6.48596	5.75708	7.78527	5.50356	6.0423
		4.57247	7.13947	7.63398	4.976	6.3359	5.0069	5.74867	4.01788	5.53232	7.51035	6.70678	6.52134	6.11955	6.52134	6.67587	5.65595	5.25004	5.82046	5.91553	4.80637	4.74299	3.63383	5.12328	2.90495	5.34511	7.18315	6.13737	5.91553
		1.52416	8.68481	7.91214	8.09758	7.57217	4.79055	5.16144	4.94509	6.70678	6.42862	7.01584	7.69579	5.74867	7.69579	7.04675	5.96501	7.91203	5.09159	6.58103	5.3768	4.14087	3.63383	5.6937	6.07399	5.28173	8.95781	6.32751	6.48596
		0.508053	5.37778	4.04879	6.15045	3.83244	5.59413	4.32695	4.66693	2.93615	7.51035	5.62504	6.76859	5.03781	7.94305	5.74867	5.53232	5.88384	3.95073	6.26413	4.52116	4.67961	2.49298	3.79228	6.32751	6.29582	6.92963	5.0282	5.94722
A/Sydney/5/1997	1	10000	89.2697	87.8251	92.0458	98.5893	91.3943	97.6545	96.7481	97.3429	87.3718	94.5102	92.9239	95.2467	82.2446	82.1597	79.8368	100.404	100.526	101.013	99.7037	97.1161	98.3034	98.9426	94.5286	99.4297	-4.19491	-5.53436	-5.41259
		3333.33	98.476	98.9292	97.9944	98.7026	95.9266	96.2948	94.8502	97.003	95.1051	92.9522	92.8389	92.1308	68.9026	55.249	58.195	100.83	101.53	101.622	91.393	89.0794	85.4873	94.011	88.3488	90.4189	-0.785404	-1.60734	-2.03353
		1111.11	97.0313	96.8897	98.0511	95.8982	96.6064	95.0768	92.329	92.0741	91.2809	88.165	85.7289	86.0121	31.2277	25.9589	18.5655	98.486	98.9731	96.6595	70.8751	59.916	57.2066	82.2604	70.1141	74.3455	0.127856	-0.907172	-1.54645
		370.37	94.8218	97.5129	97.9378	88.9865	86.6353	90.4595	84.6808	83.1511	82.7828	75.5595	69.8374	71.792	8.28282	12.3902	6.38491	95.1374	91.667	90.3884	36.019	28.0432	12.8526	33.3401	11.9089	20.4631	-0.846288	-2.36839	-2.3075
		123.457	95.2751	94.3686	96.3798	68.761	63.5205	73.9448	48.9604	53.2378	47.969	21.9931	28.48	28.395	3.52388	12.2769	4.74194	71.9101	78.3638	74.3455	4.26797	1.95438	0.310509	1.43686	0.371393	-0.450542	-0.480984	-1.08982	0.280067
		41.1523	84.3408	84.3125	82.6979	22.7862	11.3988	56.5237	7.7446	10.2657	16.1294	10.6906	6.66818	4.88358	6.61152	3.07065	4.99688	25.273	31.9702	15.9273	-0.389658	-1.51601	-2.18574	-1.08982	1.86305	0.493161	1.28465	-0.968056	0.0669724
		13.7174	45.4195	48.6205	48.7338	5.81837	14.2881	10.0391	2.95734	2.16418	1.51266	3.4389	3.09897	7.40468	3.4389	7.03643	4.23205	1.34554	1.86305	-1.48557	-3.00767	-1.69866	-1.75955	-1.78999	-0.998498	-0.450542	-0.389658	3.53736	-0.26789
		4.57247	22.248	8.90601	7.57464	4.26038	2.13586	2.56076	1.37103	0.861141	1.79593	2.24916	2.84403	2.64574	3.09897	1.42768	3.21228	1.22377	2.71543	-2.70325	6.15538	0.888907	-1.12027	-0.785404	-0.72452	0.340951	0.523603	-0.937614	-2.15529
		1.52416	10.2657	3.52388	4.94023	4.85525	2.64574	5.42179	0.181293	1.90924	1.88091	2.27749	2.8157	6.61152	2.56076	1.90924	1.59764	0.797581	6.64245	-0.298332	-0.480984	-0.754962	-1.48557	-2.12485	-1.05938	-2.79458	0.219183	-0.57231	-2.00308
		0.508053	3.89213	1.11608	2.36247	-0.101977	0.49289	5.96	8.0562	-1.29171	2.53243	1.08776	0.124639	0.974449	3.24061	-0.980114	1.68262	1.07156	-1.02894	-0.57231	-1.97264	-1.97264	-1.39424	10.3564	-1.82043	-2.73369	1.102	-0.785404	-1.15071
	2	10000	100.734	95.9674	98.8463	99.5181	100.734	98.7184	98.7184	99.1342	99.3901	98.3665	100.222	96.6392	94.464	93.4724	91.5531	100.915	100.557	100.589	95.7951	95.4037	92.2403	92.5338	95.9582	96.1538	-3.60917	-2.04374	-1.19581
		3333.33	103.197	103.005	99.742	99.678	98.4944	100.702	101.277	100.542	100.574	97.7907	98.5584	98.6864	76.135	71.1449	78.822	100.426	100.524	100.328	90.2509	91.2619	90.2509	91.7511	90.8379	88.0332	1.93504	0.402226	-0.250033
		1111.11	100.606	99.9659	101.053	99.71	98.4625	98.5584	97.2469	94.6239	97.7907	91.2652	91.969	91.1053	42.5159	39.797	34.9349	97.3931	99.0238	98.5672	70.0309	74.6293	79.5865	78.3146	77.5319	73.6835	1.93504	0.597904	5.26156
		370.37	101.053	101.437	100.798	91.937	94.1441	89.314	92.3208	93.2165	92.9926	79.4298	74.2797	75.1114	8.67294	9.05679	8.09716	94.0014	95.469	94.2297	53.6266	57.6706	52.4199	43.647	34.2219	28.1885	0.0434839	1.93504	0.434839
		123.457	101.597	99.71	99.71	78.0223	71.3369	66.0269	75.1754	72.9043	75.5593	46.6743	38.6134	45.8747	7.2015	6.46578	3.20304	83.8914	84.5762	87.0222	29.1995	37.8419	20.981	6.27256	5.91381	0.924034	1.18494	0.10871	1.05449
		41.1523	97.087	95.1997	95.0718	38.1656	44.1153	40.7246	37.7498	36.2783	44.1473	16.9578	13.2152	10.8161	3.68285	8.06517	3.299	65.5303	61.3884	60.8014	2.71775	9.82737	4.93543	2.94604	2.42423	1.02187	2.88081	0.597904	1.11971
		13.7174	82.7565	67.4024	79.5257	15.7102	21.1481	5.15429	16.9578	11.6478	21.9478	7.36144	6.78566	4.73845	4.03472	4.48255	4.29062	32.1672	28.3841	24.6663	3.01126	13.3496	4.70714	2.13071	1.44584	1.0871	2.61991	1.05449	2.32639
		4.57247	38.8693	26.618	27.7376	9.44064	6.72169	2.65925	4.25863	2.33937	7.61734	0.739983	2.05148	0.228179	2.49931	2.72322	3.77882	15.6325	4.73975	15.4042	3.43523	1.31539	2.19594	1.57629	1.11971	0.304388	2.0981	0.858808	-0.0543549
		1.52416	12.5434	6.49777	11.3919	4.19466	3.49093	-1.40319	2.97912	-1.88301	6.81765	2.62726	4.48255	1.05986	1.92353	3.58689	2.72322	4.44623	8.16411	2.75036	4.77236	3.37	-0.0869679	1.86981	1.15232	0.369613	4.34839	1.18494	1.44584
		0.508053	9.92046	10.3683	12.9913	4.64248	1.69961	-0.283624	5.79404	1.44371	3.17105	-1.21127	3.65086	3.71484	6.11392	2.01949	3.84279	2.42423	1.02187	0.956647	0.173936	0.271775	-1.52194	0.141323	0.630517	-0.021742	3.01126	0.369613	-0.706614
A/Tasmania/503/2020	1	10000	88.7348	83.8305	83.5694	97.4405	99.3268	98.8334	56.7847	60.8183	56.7847	87.7771	87.4579	86.9066	79.5067	75.6761	75.6181	97.9137	100.232	101.579	95.0631	95.1257	96.0655	82.0629	81.6243	87.2316	-4.7093	-2.17192	-6.58884
		3333.33	77.3593	80.6094	74.6024	98.3111	99.733	99.4138	33.6564	51.213	39.6924	75.7632	77.2142	79.8549	69.35	54.9855	54.4631	102.08	101.172	101.955	85.916	90.2389	88.8919	51.4264	49.8288	61.1373	-3.29964	-1.04419	-4.14543
		1111.11	56.9008	52.4028	56.3494	96.0766	97.3535	96.3378	13.0238	19.8723	17.4347	47.1793	50.8648	52.9541	41.9559	32.0023	27.8236	100.984	101.328	101.046	72.4459	68.3109	73.2291	21.291	11.3608	22.2621	3.96792	-1.07552	5.00167
		370.37	35.5136	35.5717	31.509	95.2641	92.159	90.4469	7.51016	13.285	7.36506	27.4753	28.8973	34.8462	18.8566	10.9054	11.776	98.9788	99.3547	98.6029	47.9179	50.0794	47.7299	6.16072	5.78481	13.9921	-3.04904	-3.4876	-2.79843
		123.457	23.2966	13.5461	18.2763	78.1428	77.1561	77.5914	6.58154	6.49449	5.04353	9.77365	15.1132	18.2472	9.62855	5.04353	5.94312	92.3064	95.251	95.3763	15.5584	9.95113	19.8187	2.99683	1.02331	1.52452	-1.85866	-1.32612	2.02573
		41.1523	8.23564	9.19327	10.6732	52.3738	49.5589	52.8961	4.89843	5.18862	2.48984	9.07719	7.62623	15.0842	4.6953	6.63958	3.82472	75.0773	82.0629	79.8388	9.38727	8.35352	4.97035	-0.104419	3.90527	3.18478	0.271489	-1.82733	-2.35987
		13.7174	9.19327	5.59489	6.90075	14.5328	19.35	14.852	1.61927	2.63494	5.82705	4.6953	4.11492	6.08822	4.5502	4.81138	6.17528	16.7801	39.2093	38.7708	-0.135745	6.19205	-1.60805	1.83777	-0.323699	0.678724	-1.63938	0.302815	-1.07552
		4.57247	10.0348	7.07487	6.6686	6.98781	5.01451	6.49449	3.01219	6.26233	4.60824	4.02786	2.54788	8.20662	4.52118	5.50784	4.05688	4.59444	15.8717	14.65	-0.104419	2.99683	-1.45142	-0.135745	8.47882	0.898004	1.30524	0.208838	-0.449002
		1.52416	6.34939	7.278	6.8137	4.78236	2.14161	4.31805	1.32908	3.30238	2.78003	7.13291	3.85374	2.22867	2.5769	2.69298	2.34475	-0.574305	0.929329	1.11728	-0.699607	0.208838	6.47398	-2.26589	-0.730933	-2.14059	0.584746	0.271489	-2.23457
		0.508053	3.59257	8.55485	9.48346	2.95415	2.75102	2.78003	2.31573	3.01219	3.65061	3.38944	2.22867	3.47649	5.97214	2.722	4.31805	-0.511653	7.91496	3.71732	2.90285	-1.70203	-1.16949	5.65951	-2.48517	-0.730933	1.64982	0.334141	-2.3912
	2	10000	92.5225	89.1407	88.4903	98.5924	100.153	98.9392	76.0471	68.8933	69.2401	93.3029	91.9588	93.3462	81.5967	82.7673	86.7994	102.271	100.267	100.48	99.1159	97.8794	97.7089	87.5181	87.4328	86.4095	2.62372	-7.86549	-12.3
		3333.33	85.0218	89.1407	82.6806	97.5518	99.9364	99.5896	54.0654	54.2388	48.3423	86.5827	85.7589	88.7505	73.8792	68.1996	76.1338	103.721	102.868	102.655	93.2318	94.5109	95.5769	63.6829	62.1479	66.1133	-17.2887	-17.2034	-7.2259
		1111.11	72.4051	74.6163	71.9716	92.6092	96.9015	93.3462	42.6193	38.4137	28.1816	69.3268	83.6344	79.082	52.808	58.0542	52.808	101.674	103.039	102.186	89.6074	92.8906	96.3444	37.4598	19.8925	23.5595	-5.90409	-10.0827	7.27138
		370.37	67.7226	66.552	56.4933	95.2539	92.6525	95.6008	13.3971	16.9957	8.8447	48.2556	59.3115	58.0108	27.5313	45.0039	37.7634	102.911	97.0693	102.271	73.0208	76.5172	63.0859	2.28261	7.91097	-1.68282	-13.0248	-12.0015	-16.1375
		123.457	38.9774	32.5606	45.264	88.577	88.447	85.2386	44.8305	8.5412	-1.99439	21.288	29.4823	27.8348	7.8475	3.72865	12.0964	100.992	95.7901	99.4571	50.55	62.9154	47.8211	3.94554	2.02678	0.278575	-12.1294	-5.34978	-7.2259
		41.1523	29.9592	21.288	20.7243	75.4834	73.7925	75.0499	-0.0867127	8.41113	-0.130069	6.41674	4.29228	28.0516	-6.02653	-3.29508	-4.89927	94.6815	97.2825	94.5962	21.8966	23.8153	9.31806	-9.31522	-3.7295	-15.4126	-14.9436	-18.5253	-9.48577
		13.7174	13.3971	-1.90768	5.93982	46.4347	50.25	41.1018	-1.56083	-0.737058	2.42796	-8.45449	-11.0125	3.16501	-6.76359	-7.97757	-11.7496	76.8157	83.6806	84.0644	13.6246	21.4276	15.7139	-0.0198982	13.4967	3.9029	0.363853	3.34859	-7.90813
		4.57247	20.4642	6.72024	7.97757	36.3326	9.71182	13.6139	6.80695	0.0433564	-9.06148	-1.43076	-7.63072	-2.42796	-3.98879	-13.267	-7.54401	51.9998	45.3054	39.1228	10.4267	-8.54771	4.84096	-12.3	-10.5091	-11.8736	-14.304	-15.9669	-14.3466
		1.52416	27.4446	-1.25733	-1.6909	8.151	9.92861	6.37338	6.93702	-5.7664	-2.16782	0.303495	-3.42515	-6.02653	-13.9174	-7.71743	-8.02093	11.8338	26.0752	19.4235	7.3993	2.15469	4.32929	-6.88479	-2.96199	-7.65229	-8.84619	-13.835	-7.52438
		0.508053	0.390207	25.9705	16.6488	5.20276	-0.303495	1.3874	6.06989	9.19155	-3.81536	-14.3076	-11.0125	2.08111	-5.20276	-15.4349	-15.3915	-12.2573	-5.64826	10.5972	-15.7964	-7.09798	-14.1334	-3.81478	-10.1254	-20.8278	-14.8583	-6.07465	-11.9162
A/Darwin/6/2021	1	10000	69.3682	65.342	73.2495	92.2508	88.3115	90.9184	32.5532	41.6194	27.716	72.6992	81.3598	74.6109	64.531	53.6979	58.9406	96.5895	96.4317	96.4948	88.8258	80.5256	83.3659	74.5608	70.5843	76.9593	-4.52776	-5.06428	-0.425004
		3333.33	51.8152	56.7393	57.5793	88.4274	91.237	91.4398	14.363	20.5905	16.7671	61.4027	62.3296	48.629	43.5021	24.9932	37.738	97.0944	95.4217	93.5597	70.458	72.9828	67.3967	43.7901	48.0822	48.4609	-3.26537	-1.81363	-3.95969
		1111.11	30.2939	30.3518	22.7339	78.0288	80.3171	72.9309	3.1244	7.06369	4.60163	30.7863	31.018	18.8526	15.4347	12.683	8.04851	84.8492	86.7428	80.0206	41.3916	29.178	31.2294	13.2719	13.7137	13.1141	-4.9696	-4.40152	-2.41326
		370.37	11.2637	24.0953	9.6416	45.6745	50.5986	41.7352	0.430618	1.09682	1.64716	4.28301	15.3478	11.2347	6.51334	6.6292	3.76163	57.3292	75.0973	47.1039	10.3368	0.648025	0.742704	-0.361884	3.67775	7.02308	-5.60079	-3.04446	-4.78024
		123.457	12.5092	9.32298	5.18094	10.2499	14.2471	22.0967	0.749237	2.31337	1.96578	7.03472	3.44302	0.083034	2.77681	3.96439	5.03611	15.1655	8.31703	5.63445	0.363988	-2.44482	-4.9696	-0.519683	4.15115	-0.77216	-2.35014	-5.15896	-4.02281
		41.1523	7.58506	8.39609	4.22508	7.32437	4.28301	3.35612	3.09543	2.45819	1.56027	4.4568	5.18094	7.99058	3.06647	3.38508	6.45541	3.55152	4.78234	2.38381	-3.54941	-1.56115	-3.29693	-1.78207	-1.46647	-0.677481	-5.1274	-3.95969	-2.91822
		13.7174	9.55471	4.83335	2.22647	4.39887	2.68992	5.35473	4.89128	3.99336	2.19751	6.33955	6.36852	4.77542	2.71888	4.86232	3.1244	1.65794	-0.961518	-2.44482	-1.56115	1.18454	-3.20226	-3.95969	-3.67565	-4.3384	-3.42317	-4.3384	-3.45473
		4.57247	4.25405	5.64438	8.39609	5.32576	0.778203	5.06508	0.16993	3.81957	0.16993	3.67474	2.42923	1.27061	1.67613	2.40026	4.83335	-0.0462875	-1.52959	-1.02464	-0.0147279	-2.25547	-4.14905	-3.39161	-4.59088	-4.52776	-3.51785	-3.04446	-2.57106
		1.52416	8.85954	3.90646	7.00575	4.25405	4.97818	2.66095	2.74785	8.28023	0.749237	2.25544	4.6306	3.67474	1.99475	4.36991	5.93404	2.41537	-1.27712	-2.41326	-3.51785	-2.57106	-0.204086	-2.82354	0.269309	-4.84336	-3.58097	-3.80189	-5.44299
		0.508053	1.96578	4.42784	2.80578	4.19611	2.05268	-0.525238	3.29819	-1.65489	1.58923	2.92164	-0.235585	0.951995	4.83335	4.08025	1.96578	5.47666	2.09977	3.20436	1.94197	-1.30867	-1.11932	-0.0462875	-0.83528	0.269309	-2.00299	0.553346	1.0583
	2	10000	75.1497	74.1232	76.9889	89.0932	87.7246	94.3114	41.9589	42.2583	35.8426	78.2293	82.7203	72.84	74.2087	68.9906	76.3901	101.451	97.4171	96.7992	85.3868	91.0203	92.4741	78.1542	72.2662	79.9351	-3.98585	-5.8758	-7.14788
		3333.33	62.1899	69.7177	65.5689	89.4782	84.089	89.3926	18.2207	22.1557	12.1471	59.5808	60.2652	62.6604	46.621	41.3174	44.9102	101.233	97.7805	92.3651	69.5404	74.665	80.662	47.9877	53.2577	49.0417	-7.11153	-7.40229	-8.23823
		1111.11	22.5834	33.6185	54.7904	75.0214	80.4962	76.775	-11.976	-7.05731	-10.4363	26.0479	37.083	25.5774	16.0393	16.6382	24.0804	99.4524	94.5095	76.1552	50.4228	57.4738	60.7812	31.4507	34.2129	40.646	-3.04088	5.7183	0.193841
		370.37	21.343	-5.56031	9.53807	40.5047	38.6228	36.9547	-17.1514	-18.3062	-17.5791	1.41146	4.96151	-8.38323	8.16938	-16.7237	-18.4346	84.8417	100.143	46.6793	10.1888	28.434	23.4547	15.3861	18.2574	17.9666	-7.18422	-10.3462	-8.0565
		123.457	7.10009	5.85971	-8.55432	37.9812	-5.68862	14.414	-25.1069	-25.0642	-21.8991	-4.61933	-19.9743	-14.6279	-20.7442	-24.337	-24.4654	31.9595	40.6096	16.4038	16.0403	24.218	5.20947	13.7869	16.004	19.4931	-4.31296	-3.2226	-6.09387
		41.1523	-19.4611	-5.81694	-15.3978	1.62532	-7.69889	-4.19162	-24.166	-20.4021	-22.0274	-24.4226	-22.5406	-23.3961	-25.5346	-25.0214	-27.6732	5.82734	9.64358	-3.47702	0.0484602	13.2417	-2.82281	12.8419	-4.09489	0.884398	-6.09387	-4.93082	-7.7294
		13.7174	-19.5038	-15.8683	-20.1882	-14.2429	-4.61933	-16.1677	-13.3875	-23.6527	-9.23867	-21.4713	-26.3901	-20.4021	-21.8135	-29.4269	-28.8708	11.2428	15.6769	6.62693	21.4921	29.9242	11.1337	15.8949	3.21049	-4.71275	6.00906	-0.424027	-6.23925
		4.57247	-21.4286	-15.0556	-34.3884	-29.3413	-25.7485	-24.5509	-20.6587	-27.5877	-14.414	-29.4696	-28.5287	-24.4654	-23.9521	-30.1112	-29.769	9.24378	1.93841	16.9126	-0.714788	-1.73245	-5.54869	-3.80412	-4.3493	-7.25691	-5.94849	41.7363	-9.43762
		1.52416	-18.3918	-26.3473	-14.5851	-14.799	-29.6835	-14.9701	-11.7194	-19.7605	-4.40547	-16.5098	-11.2489	-20.1454	-20.4448	-28.3148	-20.1454	-1.80514	30.6147	4.80967	2.37455	12.1514	-5.40331	-0.605752	-7.54767	-10.0555	-7.29326	-7.76574	-3.91316
		0.508053	-27.5877	100.727	-29.5552	-32.9341	-29.6835	-31.1377	-11.5911	-29.4696	-16.296	-26.1762	-25.834	-30.0684	-28.1865	-28.9564	-25.8768	-5.36696	-3.51336	6.95404	-3.51336	-1.65976	-9.40127	-7.7294	-7.47498	-11.1095	-6.71173	-6.53001	-9.51031

## Sheet: Figure 2B
			Monoclonal antibodies (mAbs):
Virus Strain (H3N2):	Biological Replicate:	Concentration of mAb (ng/mL)	FluA-168			FluA-173			r1G01 (+)			r2D22 (-)
A/Hong Kong/1/1968	1	10000	2686	2939	2521	2683	2664	3157	2757	2800	2867	33967	35262	36496
		3333.33	6566	7088	5892	5769	5337	5805	5715	5852	5622	42462	42262	43665
		1111.11	14507	12344	10906	10051	10297	13411	7946	8382	8139	41746	43065	45101
		370.37	22737	23934	18025	17558	18137	18387	16899	14456	16350	40281	42273	45000
		123.457	34643	32763	31761	33547	30318	30935	30922	28639	29549	42067	45110	43186
		41.1523	37886	33890	35091	34519	35971	34442	36520	33376	35336	41103	41414	41673
		13.7174	43117	43546	39674	38388	39009	38452	37823	36689	34851	43247	43451	40498
		4.57247	41626	38733	40552	40454	36817	39671	38372	39395	35770	42230	43492	41164
		1.52416	40591	45352	39231	41722	40792	38333	44247	42574	40517	43171	42976	46046
		0.508053	44261	38635	37301	36686	37269	38049	43232	42739	41844	41873	41664	44207
	2	10000	4335	3262	3027	2959	3552	5417	3827	2667	2893	44231	48134	48436
		3333.33	37456	5595	5306	5481	5527	4765	10628	4991	4626	44164	44086	44195
		1111.11	42264	9487	8584	8641	12527	8932	11788	7164	7632	45353	45960	44906
		370.37	37638	21160	15194	17395	20400	14086	25760	11669	13713	45489	41810	46661
		123.457	40273	31295	30063	31404	30613	29332	36945	24325	26056	43207	45375	44661
		41.1523	39111	35620	33375	32549	35496	32271	38634	34438	37588	43381	44945	47228
		13.7174	43897	41186	39868	41950	41107	38270	40707	41083	42858	45476	43896	48359
		4.57247	43575	37933	39214	40249	40761	38554	40120	42864	42747	45524	44163	45027
		1.52416	43157	43939	40022	40907	41335	41985	41540	43450	40313	45044	45014	46026
		0.508053	45987	42301	45043	42068	42024	38283	49078	45872	47549	45633	53338	47229
	3	10000	3047	3035	3201	2999	3156	3264	3233	3230	3295	48533	51284	52093
		3333.33	6754	6029	5778	5416	5153	5866	5015	5946	5281	47100	48535	46644
		1111.11	11573	5856	9364	9218	9908	12373	7447	7572	9207	46691	50517	49331
		370.37	23335	17431	16157	16178	18497	18972	15177	12317	11614	47247	45597	48832
		123.457	36268	28987	31302	32162	30290	30346	27765	27604	30170	47564	48824	49016
		41.1523	39885	37884	37372	36140	37762	38351	39545	36731	41272	45213	46886	47215
		13.7174	45830	41795	41227	44725	42273	39286	44372	42661	44336	47173	47420	49543
		4.57247	47410	43032	42130	44705	41517	45000	43695	44277	44811	47765	54112	53325
		1.52416	47698	47539	45649	39771	43149	43184	46753	46027	46727	45601	41467	45601
		0.508053	49378	46355	42373	45774	45276	46032	46822	47063	48243	50081	50443	47669

## Sheet: Figure 2C
			Monoclonal antibodies (mAbs):
Virus Strain (H3N2):	Biological Replicate:	Concentration of mAb (ng/mL)	FluA-168		FluA-173		r1G01 (+)		r2D22 (-)
A/Aichi/2/1968 X-31	1	10000	0	0	0	0	0	0	1	1		0 =	No hemadsorption of Turkey Red Blood Cells
		3333.33	0	0	0	0	0	0	1	1
		1111.11	0	0	0	0	0	0	1	1		1 =	Hemadsorption of Turkey Red Blood Cells
		370.37	0	0	0	0	0	0	1	1
		123.457	0	0	0	0	1	1	1	1
		41.1523	0	0	0	0	1	1	1	1
		13.7174	1	1	1	1	1	1	1	1
		4.57247	1	1	1	1	1	1	1	1
		1.52416	1	1	1	1	1	1	1	1
		0.508053	1	1	1	1	1	1	1	1
		0.169351	1	1	1	1	1	1	1	1
		0.0564503	1	1	1	1	1	1	1	1
	2	10000	0	0	0	0	0	0	1	1
		3333.33	0	0	0	0	0	0	1	1
		1111.11	0	0	0	0	0	0	1	1
		370.37	0	0	0	0	0	0	1	1
		123.457	0	0	0	0	1	1	1	1
		41.1523	1	1	1	1	1	1	1	1
		13.7174	1	1	1	1	1	1	1	1
		4.57247	1	1	1	1	1	1	1	1
		1.52416	1	1	1	1	1	1	1	1
		0.508053	1	1	1	1	1	1	1	1
		0.169351	1	1	1	1	1	1	1	1
		0.0564503	1	1	1	1	1	1	1	1
Virus Strain (H7N9):	Biological Replicate:	Concentration of mAb (ng/mL)	FluA-168			FluA-173			r1G01 (+)			r2D22 (-)
A/Shanghai/2/2013	1	10000	1	1	1	0	0	0	0	0	0	1	1	1
		3333.33	1	1	1	0	0	0	0	0	0	1	1	1
		1111.11	1	1	1	0	0	0	0	0	0	1	1	1
		370.37	1	1	1	0	0	0	0	0	1	1	1	1
		123.457	1	1	1	0	0	0	1	1	1	1	1	1
		41.1523	1	1	1	0	0	0	1	1	1	1	1	1
		13.7174	1	1	1	0	0	0	1	1	1	1	1	1
		4.57247	1	1	1	1	0	1	1	1	1	1	1	1
		1.52416	1	1	1	1	1	1	1	1	1	1	1	1
		0.508053	1	1	1	1	1	1	1	1	1	1	1	1
		0.169351	1	1	1	1	1	1	1	1	1	1	1	1
		0.0564503	1	1	1	1	1	1	1	1	1	1	1	1
	2	10000	1	1	1	0	0	0	0	0	0	1	1	1
		3333.33	1	1	1	0	0	0	0	0	0	1	1	1
		1111.11	1	1	1	0	0	0	0	1	1	1	1	1
		370.37	1	1	1	0	0	0	1	1	1	1	1	1
		123.457	1	1	1	0	0	0	1	1	1	1	1	1
		41.1523	1	1	1	0	0	0	1	1	1	1	1	1
		13.7174	1	1	1	1	1	0	1	1	1	1	1	1
		4.57247	1	1	1	1	1	1	1	1	1	1	1	1
		1.52416	1	1	1	1	1	1	1	1	1	1	1	1
		0.508053	1	1	1	1	1	1	1	1	1	1	1	1
		0.169351	1	1	1	1	1	1	1	1	1	1	1	1
		0.0564503	1	1	1	1	1	1	1	1	1	1	1	1

## Sheet: Figure 3, A-D
			Monoclonal antibodies (mAbs):
Virus Strain (Antigen):	Biological Replicate:	Concentration of mAb (ng/mL)	FluA-168			FluA-173			r1G01 (+)			rFNI9 (+)			r2D22 (-)
A/Hong Kong/1/1968 rN2 w/o Zanamivir	1	20000	3.49733	3.47833	3.49633	3.35933	3.35233	3.47733	3.45833	3.49933	3.45833	3.32633	3.42433	3.41533	-0.0156667	-0.00366667	-0.00466667
		6666.67	3.55233	3.49733	3.49733	3.47433	3.48133	3.46833	3.49933	3.50333	3.50633	3.29133	3.33533	3.32233	0.00433333	-0.0176667	0.00533333
		2222.22	3.55333	3.45533	3.45833	3.40833	3.46733	3.53233	3.45433	3.50233	3.44933	3.26533	3.27933	3.30333	-0.00666667	-0.00166667	-0.0166667
		740.741	3.55033	3.50133	3.52533	3.50633	3.51333	3.51333	3.47933	3.51733	3.48233	3.17433	3.32633	3.30633	-0.0126667	0.0273333	-0.00666667
		246.914	3.52733	3.52333	3.50733	3.50733	3.49133	3.50733	3.51033	3.50733	3.45333	2.90233	3.10733	2.86833	-0.0136667	-0.0206667	-0.0126667
		82.3045	3.51733	3.50333	3.47433	3.41033	3.45233	3.46233	3.43933	3.38233	3.44433	2.12233	2.23133	2.38033	0.00433333	-0.0216667	-0.0136667
		27.4348	3.42633	3.43833	3.35933	3.32633	3.39533	3.28833	3.23133	3.40633	3.25333	1.30533	1.23233	1.33233	-0.00666667	-0.00566667	-0.0146667
		9.14495	2.92033	3.03333	3.12333	3.05533	3.22433	2.91433	2.37333	2.55033	2.37933	0.479333	0.568333	0.548333	-0.0166667	-0.0106667	-0.0156667
		3.04832	1.81433	1.70133	1.89733	1.72533	1.87333	1.90333	1.38233	1.25333	1.44933	0.221333	0.210333	0.166333	-0.000666667	-0.00466667	-0.00666667
		1.01611	0.759333	0.792333	0.796333	0.747333	0.649333	0.749333	0.444333	0.511333	0.465333	0.0513333	0.0593333	0.0553333	-0.00966667	-0.0116667	-0.0176667
		0.338702	0.274333	0.353333	0.244333	0.294333	0.275333	0.292333	0.145333	0.172333	0.162333	0.0193333	0.0323333	0.00433333	0.00333333	-0.00166667	0.0213333
		Negative
	2	20000	3.45407	3.41207	3.36607	3.46307	3.41107	3.40907	3.39807	3.49107	3.44707	3.32007	3.30207	3.40107	0.0220667	0.00706667	0.0120667
		6666.67	3.53307	3.44607	3.42907	3.43007	3.32307	3.43107	3.43807	3.50707	3.46607	3.44107	3.42107	3.30107	0.00806667	-0.00393333	0.0190667
		2222.22	3.52607	3.47607	3.43007	3.45907	3.44007	3.51007	3.45307	3.45007	3.47407	3.25307	3.39407	3.31107	-0.000933333	0.00706667	-0.0179333
		740.741	3.52007	3.56207	3.54807	3.50507	3.52307	3.52207	3.49007	3.47007	3.44807	3.32907	3.35907	3.26207	-0.0179333	-0.00393333	-0.00693333
		246.914	3.47107	3.45307	3.39807	3.43207	3.44707	3.47407	3.42507	3.47107	3.35807	3.28107	3.26907	3.27207	-0.0199333	-0.00693333	0.00106667
		82.3045	3.40207	3.42807	3.42107	3.40107	3.43807	3.33607	3.35707	3.37007	3.37107	2.84207	3.04607	2.89607	-0.0179333	-0.0199333	-0.0149333
		27.4348	3.26007	3.23207	3.37107	3.25907	3.17707	3.22807	3.01807	3.15507	3.14707	1.74007	1.77207	1.76807	-0.00793333	0.0110667	-0.0179333
		9.14495	2.94907	2.53907	2.88707	2.80407	2.76807	2.71007	2.52107	2.60307	2.26707	0.750067	0.891067	0.828067	-0.0199333	-0.0199333	-0.0169333
		3.04832	1.30707	1.46407	1.76007	1.41907	1.53407	1.69007	1.14707	1.27207	1.10507	0.273067	0.329067	0.303067	-0.00693333	-0.00493333	-0.0129333
		1.01611	0.680067	0.824067	0.773067	0.719067	0.804067	0.776067	0.566067	0.480067	0.502067	0.100067	0.100067	0.102067	-0.0159333	-0.0109333	0.0200667
		0.338702	0.271067	0.241067	0.114067	0.231067	0.242067	0.255067	0.177067	0.203067	0.165067	0.0360667	0.0680667	0.0280667	-0.00693333	-0.0129333	0.00606667
		Negative
A/Hong Kong/1/1968 rN2 w/ Zanamivir	1	20000	0.1642	0.1342	0.1392	0.3312	0.3742	0.4092	1.7412	1.5192	1.8102	0.0122	0.0432	0.0172	0.0292	0.0232	-0.0028
		6666.67	0.0902	0.0652	0.0642	0.1402	0.1712	0.1312	1.4812	1.5132	1.6962	0.0022	0.0052	0.1292	0.0102	0.0022	0.0162
		2222.22	0.0262	0.0102	0.0162	0.0472	0.0432	0.0492	0.6782	1.1382	0.9732	-0.0108	-0.0048	-0.0018	-0.0078	-0.0058	-0.0068
		740.741	-0.0008	0.0002	-0.0018	0.0142	0.0162	0.0212	0.7172	0.7932	0.9262	-0.0098	-0.0078	-0.0028	-0.0058	-0.0108	0.0042
		246.914	0.1162	-0.0088	-0.0008	-0.0018	-0.0018	-0.0028	0.4422	0.4342	0.4952	-0.0118	-0.0118	-0.0108	-0.0098	-0.0038	-0.0038
		82.3045	0.0482	-0.0048	-0.0068	-0.0048	-0.0088	-0.0048	0.2632	0.2582	0.2932	-0.0068	-0.0068	-0.0098	-0.0028	-0.0058	0.0072
		27.4348	0.0002	-0.0088	-0.0128	-0.0068	-0.0098	-0.0128	0.0722	0.0962	0.0972	-0.0108	-0.0118	0.0382	-0.0068	-0.0078	-0.0058
		9.14495	-0.0038	0.0112	0.0072	0.0092	0.0102	0.0162	0.0412	0.0462	0.0652	-0.0058	-0.0008	-0.0068	-0.0018	-0.0038	0.0002
		3.04832	0.0512	0.0022	0.0012	0.0042	0.0022	-0.0028	0.0012	0.0162	0.0132	-0.0098	-0.0118	-0.0098	-0.0078	0.0132	0.0082
		1.01611	0.0252	-0.0058	-0.0028	-0.0078	-0.0098	-0.0098	-0.0018	-0.0088	-0.0088	-0.0128	-0.0128	-0.0088	-0.0098	-0.0058	-0.0048
		0.338702	0.0462	0.0172	0.0202	0.0322	-0.0038	-0.0128	-0.0078	-0.0118	-0.0098	-0.0118	-0.0088	-0.0108	-0.0098	-0.0048	-0.0028
		Negative
	2	20000	0.1292	0.1802	0.1312	0.2672	0.2522	0.2972	1.1582	1.1352	1.0872	0.0082	0.0442	0.0122	0.0062	-0.0018	0.0082
		6666.67	0.0522	0.0692	0.0592	0.1062	0.1062	0.1332	1.0412	0.9042	0.9202	0.0032	0.0012	0.0062	0.0022	0.0002	0.0002
		2222.22	0.0232	0.0172	0.0162	0.0342	0.0332	0.0322	0.5852	0.6962	0.6372	-0.0078	-0.0048	-0.0078	-0.0078	-0.0058	-0.0078
		740.741	-0.0008	0.0022	0.0012	0.0092	0.0102	0.0192	0.5172	0.4382	0.5142	-0.0078	-0.0068	-0.0058	-0.0048	-0.0068	-0.0018
		246.914	0.1632	-0.0048	-0.0038	0.0012	0.0002	-0.0038	0.2412	0.3062	0.3062	-0.0088	-0.0048	-0.0078	-0.0088	-0.0048	-0.0068
		82.3045	0.0742	-0.0068	-0.0048	-0.0048	-0.0018	-0.0068	0.1082	0.1132	0.1242	-0.0068	-0.0048	-0.0078	-0.0088	-0.0088	-0.0018
		27.4348	0.0042	-0.0068	-0.0078	-0.0028	-0.0068	-0.0098	0.0372	0.0382	0.0462	-0.0098	-0.0098	0.0022	-0.0078	-0.0108	-0.0068
		9.14495	-0.0018	0.0052	0.0102	0.0092	0.0102	0.0262	0.0292	0.0272	0.0262	-0.0008	0.0022	-0.0028	-0.0018	-0.0048	-0.0028
		3.04832	0.1392	-0.0008	0.0012	0.0012	0.0012	-0.0038	-0.0028	0.0072	0.0002	-0.0088	-0.0078	-0.0068	-0.0058	0.0022	0.0082
		1.01611	0.0162	-0.0088	-0.0008	-0.0058	-0.0098	-0.0058	-0.0078	-0.0058	-0.0088	-0.0098	-0.0038	-0.0098	-0.0088	-0.0048	-0.0038
		0.338702	0.0642	0.0202	0.0022	0.0622	0.0022	-0.0058	-0.0088	-0.0058	-0.0078	-0.0088	-0.0048	-0.0078	-0.0018	0.0062	-0.0058
		Negative
A/Hunan/02650/2016 rN9 w/o Zanamivir	1	20000	0.0528	0.0918	0.0488	3.0508	2.9968	3.1428	3.4338	3.4558	3.3938	1.8768	1.7308	1.8138	0.0058	0.0158	0.0058
		6666.67	0.0618	0.1738	0.0518	3.2588	3.2308	3.2398	3.4728	3.4858	3.4178	1.7048	1.5388	1.4718	-0.0042	-0.0112	-0.0032
		2222.22	0.0178	0.0128	0.0108	2.8888	2.9728	3.3488	3.2788	3.3228	3.1868	1.3828	1.2308	1.1258	-0.0032	0.0038	-0.0132
		740.741	0.0228	0.0278	0.0238	3.3108	3.2548	3.3188	3.4618	3.4538	3.3118	1.3278	1.0068	0.8998	0.0048	0.0058	0.0128
		246.914	0.0078	0.0078	0.0038	3.2088	3.0848	3.2648	3.2678	3.1098	2.8938	0.5958	0.5508	0.3968	0.0148	-0.0112	0.0008
		82.3045	0.0288	-0.0062	-0.0142	3.0798	3.0078	3.2158	3.1608	3.0228	2.7568	0.3978	0.3348	0.2638	-0.0202	-0.0082	0.0058
		27.4348	-0.0132	-0.0122	-0.0132	2.6638	2.4198	2.3088	2.0328	1.7138	1.6188	0.0558	0.0648	0.0498	-0.0152	-0.0142	-0.0112
		9.14495	-0.0082	-0.0192	-0.0122	1.8868	1.7008	1.8268	1.0308	0.9538	1.0098	0.0198	0.0178	0.0128	-0.0192	-0.0192	-0.0162
		3.04832	-0.0142	-0.0192	0.0078	0.7508	0.8588	0.7128	0.4128	0.3578	0.3048	-0.0102	0.0028	-0.0112	-0.0142	-0.0232	0.0058
		1.01611	-0.0042	0.0008	0.0078	0.2748	0.2818	0.2238	0.1368	0.1268	0.0858	0.0808	0.0028	0.1298	-0.0142	-0.0142	-0.0032
		0.338702	-0.0152	-0.0172	-0.0122	0.0668	0.0698	0.1108	0.0338	0.0368	0.0118	0.0278	0.0238	-0.0122	-0.0042	-0.0152	0.0358
		Negative
	2	20000	0.186214	0.232214	0.146214	3.53921	3.46921	3.44821	3.48621	3.51521	3.56021	3.54121	3.50121	3.50221	0.0312143	0.0392143	0.0162143
		6666.67	0.249214	0.220214	0.232214	3.52721	3.50321	3.52821	3.52721	3.56221	3.54921	3.45521	3.42821	3.52821	0.0182143	0.0132143	0.0142143
		2222.22	0.199214	0.172214	0.214214	3.46621	3.48421	3.51421	3.53521	3.54421	3.50721	3.40021	3.45921	3.42621	0.00321429	0.0292143	0.0132143
		740.741	0.0772143	0.0882143	0.0932143	3.51421	3.54321	3.51921	3.52521	3.56521	3.52421	3.31521	3.27321	3.35121	0.0292143	0.0232143	0.0192143
		246.914	0.0462143	0.0332143	0.0352143	3.47821	3.47321	3.48121	3.45921	3.51221	3.49221	2.70621	2.71021	2.88121	-0.00578571	0.00421429	0.00721429
		82.3045	0.0392143	0.0532143	0.0192143	3.46221	3.43121	3.46921	3.44621	3.47621	3.45021	1.92321	1.90521	1.89421	-0.00478571	-0.000785714	-0.00178571
		27.4348	0.00721429	0.0152143	-0.00178571	3.35221	3.37421	3.37221	3.22921	3.30721	3.12621	0.880214	0.902214	0.936214	0.00721429	0.0202143	-0.000785714
		9.14495	-0.000785714	-0.000785714	-0.00978571	2.78321	2.87921	2.98221	2.16721	1.93521	2.11921	0.252214	0.222214	0.267214	-0.00878571	-0.0117857	-0.0127857
		3.04832	-0.00778571	0.0112143	0.0362143	1.49721	1.13021	1.43821	0.809214	0.859214	0.761214	0.0882143	0.0962143	0.0892143	0.00521429	-0.00878571	-0.00978571
		1.01611	-0.00278571	0.0562143	-0.000785714	0.628214	0.687214	0.664214	0.312214	0.379214	0.349214	0.0182143	0.0242143	0.0182143	-0.0127857	-0.00478571	-0.00778571
		0.338702	0.00221429	-0.00978571	-0.00578571	0.255214	0.208214	0.239214	0.0882143	0.106214	0.113214	0.0122143	0.0492143	0.00821429	0.00821429	-0.00978571	0.0142143
		Negative
A/Hunan/02650/2016 rN9 w/ Zanamivir	1	20000	0.0309333	0.0439333	0.0119333	0.248933	0.228933	0.265933	3.44193	3.33093	3.29993	0.0219333	0.0409333	0.0359333	0.0559333	0.0349333	0.0399333
		6666.67	0.0179333	0.0229333	0.00993333	0.145933	0.134933	0.179933	3.43893	3.42293	3.36793	0.0119333	0.0159333	0.0239333	0.0119333	0.0149333	0.0229333
		2222.22	0.0139333	-6.66667e-05	0.0429333	0.0589333	0.0549333	0.0759333	3.27393	3.11193	3.18893	0.00393333	0.00693333	0.00193333	-0.00306667	-0.00306667	0.00493333
		740.741	0.00793333	0.00293333	0.00693333	0.0319333	0.0369333	0.0369333	3.31593	3.13293	3.16693	0.00193333	0.00193333	0.000933333	-0.00106667	0.00593333	0.00293333
		246.914	0.0919333	-0.00306667	-0.00106667	0.00993333	0.0109333	0.0159333	2.69193	2.58593	2.43993	-0.00306667	-0.00206667	0.00493333	-6.66667e-05	0.00593333	-0.00106667
		82.3045	0.0539333	0.0119333	-0.00206667	0.00193333	0.0209333	0.0179333	2.20493	2.18293	2.25093	-0.00206667	-6.66667e-05	-6.66667e-05	-6.66667e-05	0.00293333	0.00693333
		27.4348	0.0169333	-0.00106667	-0.00306667	0.00193333	0.00393333	0.000933333	1.14593	1.10493	1.03593	-0.00506667	-6.66667e-05	0.0199333	-0.00206667	-6.66667e-05	-0.00106667
		9.14495	0.00393333	0.0139333	0.0119333	0.0149333	0.00993333	0.00593333	0.588933	0.549933	0.551933	-0.00106667	-0.00306667	-0.00206667	-0.00306667	-0.00306667	-6.66667e-05
		3.04832	0.0929333	-0.00606667	-6.66667e-05	-0.00506667	0.00493333	-6.66667e-05	0.196933	0.146933	0.147933	-0.00606667	-0.00506667	-0.00706667	-0.00506667	-6.66667e-05	-0.00306667
		1.01611	0.0799333	-0.00406667	-6.66667e-05	-0.00706667	-0.00606667	-0.00106667	0.0899333	0.0549333	0.0569333	-0.00506667	-0.00706667	-0.00506667	-0.00606667	0.00493333	0.000933333
		0.338702	0.0359333	0.00993333	0.0239333	0.0539333	-0.00206667	-0.00806667	0.0219333	0.0109333	0.0129333	-0.00706667	-0.00106667	-0.00406667	-0.00706667	-0.00506667	-0.00306667
		Negative
	2	20000	0.0126	0.0126	0.0236	1.0286	1.0266	1.1436	3.4906	3.4946	3.4776	0.0296	0.0406	0.0476	0.0166	0.0126	0.0336
		6666.67	0.0086	0.0136	0.0126	0.6356	0.6416	0.4826	3.4726	3.5296	3.5156	0.0196	0.0146	0.0096	0.0106	0.0086	0.0246
		2222.22	0.0296	0.0066	0.0066	0.2316	0.2546	0.1756	3.4916	3.4556	3.4866	0.0106	0.0076	0.0036	0.0066	0.0036	0.0116
		740.741	0.0036	0.0056	0.0076	0.1086	0.0896	0.0846	3.4966	3.4246	3.4676	0.0016	0.0026	0.0016	0.0016	0.0006	0.0086
		246.914	0.1376	0.0066	0.0016	0.0246	0.0406	0.0256	3.3276	3.2986	3.3756	-0.0024	0.0046	-0.0004	0.0036	0.0006	0.0026
		82.3045	0.0386	0.0116	-0.0024	0.0166	0.0176	0.0146	2.7616	3.0046	3.0876	0.0036	0.0036	0.0006	-0.0004	0.0136	0.0086
		27.4348	0.0176	0.0056	0.0016	0.0116	0.0096	0.0006	1.6116	1.6816	1.7896	-0.0024	-0.0004	0.0006	0.0006	0.0026	-0.0004
		9.14495	0.0076	0.0106	0.0136	0.0226	0.0196	0.0086	0.6946	0.7086	0.7366	-0.0024	-0.0034	-0.0004	-0.0054	0.0006	-0.0004
		3.04832	0.3796	-0.0044	0.0016	-0.0064	-0.0004	-0.0004	0.2116	0.2276	0.2346	-0.0054	-0.0044	-0.0064	-0.0054	0.0066	-0.0014
		1.01611	0.0446	-0.0084	-0.0044	-0.0074	-0.0034	0.0036	0.0826	0.0866	0.0986	-0.0074	-0.0044	-0.0014	-0.0024	0.0056	-0.0004
		0.338702	0.0676	0.0256	0.0076	0.0626	0.0056	-0.0014	0.0326	0.0276	0.0216	-0.0094	0.0066	-0.0084	-0.0004	0.0126	-0.0034
		Negative

## Sheet: Figure 3E
Antigen/Model Docking:		Clone (Fab):		Microscope Settings:			Data:
A/Singapore/1/1957 rN2		FluA-170		Microscope:	TF-20		# of Micrographs:	190
				Voltage (kV):	200		# of Particles:	548676
				Detector:	US-4000 CCD		# of Particles (Post-2D Averaging)	333681
				Magnification:	x50,000		# of Final Particles:	16125
				Pixel size:	2.18		Symmetry:	C4
				Exposure (e-/Å2):	30
				Defocus Range (μm):	1-1.5

## Sheet: Figure 4A
			Monoclonal antibodies (mAbs):
Virus Strain (Antigen):	Biological Replicate:	Concentration of mAb (ng/mL)	FluA-165			FluA-166			FluA-167			FluA-168			FluA-169			FluA-170			FluA-171			FluA-172			FluA-173			FluA-174			FluA-175			FluA-176			FluA-177			FluA-178			FluA-179			FluA-180
A/California/04/2009 rN1	1	20000	0.4194	0.4884	0.4594	0.3504	0.3824	0.3624	0.4324	0.3924	0.3864	1.9174	1.9984	2.4884	1.2184	1.0534	1.2114	2.48493	2.40493	2.72693	2.06893	1.90393	1.94093	1.63793	2.02293	2.46593	0.632933	0.716933	0.577933	2.11293	1.90893	1.12193	1.04173	0.847733	0.880733	2.65373	2.58473	2.69473	0.449733	0.473733	0.442733	0.422733	0.446733	0.431733	0.456733	0.493733	0.441733	1.736	2.045
		6666.67	0.4044	0.4334	0.4384	0.2274	0.2024	0.2264	0.2464	0.2364	0.2514	2.2024	2.4464	2.4294	1.0274	1.0614	1.8574	1.42493	2.45093	2.62693	2.20893	1.94593	2.11493	1.24593	2.11693	2.73793	0.597933	0.718933	0.643933	2.65493	2.48993	2.37193	1.19173	1.24773	1.27973	3.19673	2.73773	2.86473	0.475733	0.484733	0.417733	0.367733	0.377733	0.362733	0.403733	0.358733	0.478733	1.593	2.012
		2222.22	0.3644	0.4164	0.3534	0.1224	0.0874	0.0934	0.0954	0.1064	0.1134	2.0604	2.1574	2.0654	0.9484	0.7624	1.3024	1.27093	2.14493	2.23193	1.88793	1.98293	1.48393	1.09593	1.58193	2.05093	0.454933	0.596933	0.561933	1.83493	1.79693	1.89493	0.843733	1.02773	0.980733	2.93373	2.82173	2.90073	0.341733	0.350733	0.376733	0.253733	0.223733	0.240733	0.287733	0.310733	0.280733	1.674	1.471
		740.741	0.2744	0.2374	0.2654	0.0354	0.0364	0.0474	0.0424	0.0444	0.0364	1.4094	1.4074	1.2454	0.4694	0.5164	0.5574	0.624933	1.09193	1.60193	0.770933	0.680933	0.854933	1.06593	1.49993	1.06093	0.398933	0.443933	0.422933	0.994933	0.825933	1.12193	0.400733	0.425733	0.626733	2.72673	2.57973	2.52673	0.218733	0.202733	0.201733	0.0997333	0.106733	0.127733	0.174733	0.173733	0.171733	0.561	0.747
		246.914	0.1354	0.1314	0.1324	0.0294	0.0184	0.0144	0.0154	0.0164	0.0174	0.9394	1.2014	1.0574	0.2724	0.2984	0.3214	0.853933	1.14993	1.08093	0.769933	0.680933	0.620933	0.505933	0.638933	0.870933	0.369933	0.393933	0.402933	0.673933	0.761933	0.330933	0.638733	0.371733	0.384733	2.09673	2.29173	2.33473	0.144733	0.148733	0.134733	0.0677333	0.0847333	0.0677333	0.113733	0.108733	0.160733	0.742	0.832
		82.3045	0.0664	0.0454	0.0554	0.0044	0.0184	0.0074	0.0024	-0.0006	0.0054	0.4674	0.4334	0.4154	0.1104	0.1184	0.1334	0.203933	0.478933	0.390933	0.323933	0.366933	0.276933	0.472933	0.242933	0.502933	0.245933	0.240933	0.233933	0.269933	0.314933	0.207933	0.167733	0.150733	0.171733	1.80273	1.87173	1.88273	0.0827333	0.0777333	0.0847333	0.0347333	0.0317333	0.0327333	0.0757333	0.0827333	0.112733	0.287	0.453
		27.4348	0.0174	0.0134	0.0164	-0.0016	0.0014	-0.0026	-0.0036	-0.0006	-0.0026	0.1124	0.1314	0.1614	0.0374	0.0424	0.1964	0.104933	0.134933	0.206933	0.145933	0.119933	0.130933	0.137933	0.172933	0.123933	0.105933	0.122933	0.109933	0.118933	0.0979333	0.0699333	0.0477333	0.0317333	0.0497333	0.648733	0.651733	0.638733	0.0357333	0.0317333	0.0297333	0.00673333	0.00673333	0.0107333	0.0467333	0.0417333	0.0447333	0.152	0.163
		9.14495	0.0074	0.0164	0.0174	0.0134	0.0074	0.0054	0.0014	0.0064	0.0064	0.0384	0.0404	0.0384	0.0084	0.0114	0.0074	0.0399333	0.0409333	0.0369333	0.0239333	0.0209333	0.0209333	0.0489333	0.0569333	0.0419333	0.0369333	0.0409333	0.0339333	0.0349333	0.0139333	0.0209333	0.0217333	0.0187333	0.0347333	0.239733	0.236733	0.251733	0.0327333	0.0267333	0.0277333	0.00373333	0.0117333	0.00473333	0.0287333	0.0217333	0.0557333	0.069	0.046
		3.04832	0.0874	-0.0016	0.0004	-0.0036	-0.0016	-0.0016	-0.0076	-0.0056	-0.0066	0.0104	0.0074	0.0134	0.0034	0.0034	0.0434	0.00693333	0.0179333	0.0169333	0.0149333	0.0119333	0.00693333	0.0159333	0.0429333	0.0129333	0.0189333	0.0209333	0.0199333	0.0229333	0.0109333	0.0159333	0.148733	0.0177333	0.0117333	0.116733	0.0957333	0.125733	0.00473333	0.00673333	0.00573333	-0.000266667	-0.00226667	0.00273333	0.0197333	0.0247333	0.0247333	0	0.009
		1.01611	0.0144	-0.0036	-0.0016	-0.0036	-0.0056	-0.0026	-0.0066	-0.0056	-0.0046	0.0004	0.0024	0.0124	-0.0026	0.0024	0.0124	-0.00206667	0.00593333	0.0109333	-0.00406667	-0.00106667	-0.00606667	0.00693333	0.0139333	0.00293333	0.00293333	0.00993333	-0.00106667	0.0159333	0.0159333	0.0189333	0.0217333	0.00273333	0.00173333	0.0307333	0.0397333	0.0437333	-0.00326667	-0.00226667	-0.00226667	-0.00526667	-0.00526667	-0.00326667	0.00173333	0.0107333	0.00473333	-0.004	-0.008
		0.338702	0.0024	0.0144	0.0034	0.0124	-0.0036	-0.0066	-0.0076	-0.0086	-0.0066	-0.0026	-0.0016	0.0004	0.0024	0.0104	-0.0036	0.00493333	-0.00406667	-0.00106667	-0.00606667	-0.00406667	-0.00106667	-0.00606667	0.000933333	0.0169333	0.00993333	0.00293333	-6.66667e-05	0.0199333	0.000933333	0.0139333	0.00373333	0.0357333	0.00473333	0.0307333	0.00973333	0.00573333	-0.00526667	-0.00626667	-0.00226667	-0.00626667	-0.00526667	-0.00526667	-0.00226667	0.00473333	-0.00326667	-0.007	-0.01
		Negative
	2	20000	0.323467	0.349467	0.355467	0.271467	0.255467	0.262467	0.269467	0.279467	0.288467	1.13647	1.22047	1.28647	0.680467	0.598467	1.00247	1.59247	1.93347	2.38447	1.86947	1.93947	1.61047	1.78547	1.60747	2.56547	0.430467	0.398467	0.424467	2.03347	2.22447	1.90247	1.29707	1.14307	1.29007	3.09007	3.08107	3.10807	0.471067	0.464067	0.428067	0.373067	0.383067	0.372067	0.399067	0.410067	0.489067	2.21053	2.66853
		6666.67	1.04947	0.351467	0.378467	0.145467	0.192467	0.168467	0.256467	0.186467	0.172467	1.86747	1.52247	1.50447	0.841467	0.778467	0.937467	1.62447	2.02647	2.53747	1.77847	1.95147	1.94747	1.70047	1.74847	2.77047	0.422467	0.454467	0.408467	2.20647	2.24947	2.12647	1.63207	1.45807	1.66107	3.25307	3.36207	3.36307	0.507067	0.533067	0.537067	0.362067	0.367067	0.400067	0.365067	0.481067	0.459067	2.49553	2.89953
		2222.22	0.383467	0.287467	0.321467	0.0734667	0.0664667	0.0604667	0.0894667	0.0794667	0.0704667	1.71947	1.49047	1.75247	0.634467	0.651467	0.566467	1.16347	1.47747	1.87647	1.55047	1.52347	1.78447	1.76247	1.75647	1.65247	0.335467	0.411467	0.380467	1.57947	2.34747	1.52047	1.32407	1.21807	1.31407	3.25607	3.29807	3.36907	0.374067	0.383067	0.367067	0.224067	0.221067	0.209067	0.279067	0.244067	0.278067	2.13353	2.52553
		740.741	0.182467	0.173467	0.204467	0.0214667	0.0344667	0.0244667	0.0234667	0.114467	0.0214667	1.18747	1.12747	1.25647	0.437467	0.404467	0.484467	0.744467	1.27047	1.18647	0.721467	0.719467	0.799467	1.02347	0.960467	1.02747	0.302467	0.302467	0.336467	0.748467	1.07247	1.02447	0.531067	0.648067	0.667067	3.06807	3.04707	3.23607	0.197067	0.211067	0.215067	0.113067	0.114067	0.117067	0.178067	0.193067	0.207067	1.31853	1.54753
		246.914	0.0884667	0.0734667	0.0824667	0.0274667	0.0164667	0.00746667	0.00446667	0.00346667	0.00446667	0.549467	0.403467	0.544467	0.126467	0.142467	0.118467	0.428467	0.530467	0.662467	0.432467	0.634467	0.345467	0.544467	0.546467	0.510467	0.187467	0.193467	0.210467	0.362467	0.459467	0.456467	0.793067	0.342067	0.409067	2.72907	2.60307	2.54307	0.0940667	0.101067	0.100067	0.0460667	0.0540667	0.0500667	0.0950667	0.106067	0.150067	0.789533	0.961533
		82.3045	0.0494667	0.0314667	0.0344667	0.00446667	0.000466667	0.00746667	-0.000533333	-0.00253333	-0.00153333	0.316467	0.240467	0.261467	0.0824667	0.0714667	0.0724667	0.299467	0.277467	0.357467	0.168467	0.293467	0.215467	0.372467	0.399467	0.339467	0.135467	0.125467	0.135467	0.213467	0.233467	0.171467	0.439067	0.197067	0.229067	2.16607	2.48807	2.28707	0.0740667	0.0730667	0.0850667	0.0310667	0.0290667	0.0330667	0.0820667	0.0730667	0.0850667	0.591533	0.486533
		27.4348	0.0154667	0.00646667	0.0124667	-0.00153333	0.000466667	0.00246667	-0.00453333	-0.00553333	-0.00553333	0.102467	0.0864667	0.130467	0.0274667	0.0164667	0.0244667	0.0754667	0.117467	0.121467	0.0734667	0.0584667	0.0624667	0.156467	0.177467	0.201467	0.0504667	0.0584667	0.0484667	0.126467	0.128467	0.0584667	0.0790667	0.0960667	0.0940667	1.37007	1.31407	1.20907	0.0390667	0.0380667	0.0410667	0.00806667	0.0100667	0.0140667	0.0490667	0.0520667	0.0580667	0.218533	0.215533
		9.14495	0.00146667	0.0104667	0.0174667	0.0124667	0.0164667	0.0134667	0.0114667	0.00746667	0.00746667	0.0484667	0.0324667	0.0344667	0.0124667	0.00746667	0.00946667	0.0214667	0.0194667	0.0304667	0.00246667	0.00246667	0.00746667	0.0394667	0.0414667	0.0324667	0.00746667	0.00546667	0.00646667	0.0154667	0.00846667	0.00546667	0.0140667	0.0300667	0.0290667	0.449067	0.435067	0.524067	0.0230667	0.0230667	0.0250667	0.0100667	0.00906667	0.0100667	0.0260667	0.0220667	0.0230667	0.0525333	0.0565333
		3.04832	0.0984667	0.00446667	0.00346667	0.00846667	0.00346667	-0.00353333	-0.00653333	-0.00753333	-0.00653333	0.00546667	0.00646667	0.00746667	-0.000533333	0.00846667	0.00546667	-0.0105333	-0.00353333	0.000466667	0.0164667	-0.00653333	0.00746667	0.0424667	0.0344667	0.000466667	0.00246667	-0.00153333	-0.00353333	0.00746667	0.0134667	-0.00353333	0.132067	0.00506667	0.00606667	0.143067	0.138067	0.135067	0.00306667	0.00206667	0.00206667	-0.00493333	-0.00293333	-0.00493333	0.00606667	0.00806667	0.00906667	0.00253333	0.00753333
		1.01611	0.0294667	-0.00553333	-0.00453333	-0.00553333	-0.00553333	0.00446667	-0.00653333	-0.00853333	-0.00653333	-0.00253333	-0.00353333	-0.00153333	-0.00453333	-0.00353333	0.00146667	-0.0125333	-0.00753333	-0.00653333	-0.00853333	-0.0135333	-0.00853333	-0.00653333	-0.00553333	-0.0125333	-0.0145333	-0.0135333	-0.0155333	-0.0115333	-0.00453333	-0.00853333	0.0470667	-0.00293333	-0.00193333	0.0470667	0.0510667	0.0680667	-0.000933333	-0.00193333	-0.00293333	-0.00593333	-0.00593333	-0.00393333	6.66667e-05	0.00706667	0.00506667	0.00253333	0.00453333
		0.338702	0.0564667	0.0164667	-0.00353333	0.0164667	-0.00353333	-0.00353333	-0.00753333	-0.00753333	-0.00653333	-0.00653333	-0.00153333	-0.00553333	-0.00653333	0.00146667	-0.00653333	-0.0135333	-0.0165333	-0.0125333	-0.0185333	-0.0145333	0.0184667	-0.00453333	-0.0125333	0.0104667	-0.00853333	-0.00653333	-0.0155333	0.0174667	0.00946667	0.0184667	0.0860667	0.0140667	0.00806667	0.0640667	0.0200667	0.0170667	-0.00293333	-0.00493333	-0.00493333	-0.00693333	-0.00193333	-0.00193333	-0.000933333	0.00506667	-0.000933333	0.0295333	-0.00646667
		Negative
A/Michigan/45/2015 rN1	1	20000	0.203533	0.183533	0.150533	0.139533	0.141533	0.143533	0.0975333	0.108533	0.0875333	3.26353	3.30753	3.24553	0.0865333	0.892533	0.119533	0.513133	0.759133	0.917133	0.0821333	0.0821333	0.0821333	0.0951333	0.0701333	0.206133	0.998133	0.737133	0.597133	0.0651333	0.0741333	0.0651333	2.62207	2.55707	2.94407	1.22707	1.32007	1.30707	0.0960667	0.0840667	0.0860667	1.20107	1.59707	1.49807	0.146067	0.158067	0.133067	0.316333	0.288333
		6666.67	0.115533	0.116533	0.143533	0.0885333	0.0875333	0.0765333	0.0585333	0.0535333	0.0695333	3.39953	3.46453	3.46953	0.106533	0.108533	0.183533	0.217133	0.255133	0.300133	0.0581333	0.0631333	0.0641333	0.0471333	0.0441333	0.0791333	0.264133	0.347133	0.244133	0.0731333	0.0501333	0.0531333	2.96207	3.18007	3.28407	1.16507	1.16707	1.24907	0.108067	0.0800667	0.0610667	1.79907	1.86107	1.72607	0.167067	0.158067	0.0920667	0.106333	0.133333
		2222.22	0.0785333	0.0775333	0.0775333	0.0435333	0.0245333	0.0315333	0.0255333	0.0195333	0.0165333	3.37553	3.39253	3.40853	0.0785333	0.0835333	0.0885333	0.129133	0.132133	0.167133	0.0481333	0.0521333	0.0411333	0.0471333	0.0421333	0.0471333	0.151133	0.165133	0.181133	0.0201333	0.0371333	0.0411333	2.12507	2.69007	2.90907	0.581067	0.606067	0.584067	0.0560667	0.0550667	0.0510667	1.31207	1.17407	1.23607	0.0720667	0.0990667	0.131067	0.0633333	0.0603333
		740.741	0.0385333	0.0435333	0.0415333	0.00853333	0.00653333	0.00753333	0.00353333	0.00253333	0.00253333	3.24653	3.23553	3.24953	0.0415333	0.0525333	0.0515333	0.0431333	0.0581333	0.0661333	0.0351333	0.0361333	0.0241333	0.0221333	0.0221333	0.0281333	0.0741333	0.0821333	0.0871333	0.0301333	0.0231333	0.0261333	1.07707	1.56007	1.88907	0.205067	0.213067	0.198067	0.0360667	0.0370667	0.0340667	0.593067	0.563067	0.508067	0.0640667	0.0730667	0.0840667	0.0383333	0.0433333
		246.914	0.0315333	0.0145333	0.0155333	0.00453333	-0.000466667	-0.00246667	-0.00246667	-0.00346667	-0.00246667	2.63453	2.67953	2.58153	0.0205333	0.0215333	0.0275333	0.0211333	0.0221333	0.0211333	0.0151333	0.0161333	0.00613333	0.00413333	0.00513333	0.00413333	0.0501333	0.0461333	0.0411333	0.0151333	0.0161333	0.00813333	0.846067	0.899067	1.31607	0.116067	0.0990667	0.0870667	0.0170667	0.0180667	0.0160667	0.170067	0.165067	0.235067	0.0340667	0.0370667	0.0650667	0.0273333	0.0213333
		82.3045	0.00853333	0.00453333	0.00253333	-0.00446667	-0.00346667	-0.00446667	-0.00446667	-0.00546667	-0.00346667	2.06553	1.59153	1.82253	0.00353333	0.00653333	0.0595333	0.00613333	-0.00186667	-0.00286667	-0.00186667	-0.00586667	-0.00786667	-0.00386667	-0.00586667	-0.00486667	0.0141333	0.0201333	0.0201333	-0.0108667	-0.0128667	-0.00686667	0.332067	0.466067	0.653067	0.0290667	0.0330667	0.0300667	0.00806667	0.00606667	0.00706667	0.0850667	0.0860667	0.0900667	0.0170667	0.0240667	0.0460667	0.0353333	0.00233333
		27.4348	0.00753333	0.00153333	0.00253333	-0.000466667	-0.00246667	-0.00546667	-0.00346667	-0.00446667	-0.00646667	0.856533	0.838533	0.978533	-0.00246667	-0.00246667	0.00453333	-0.00486667	-0.00186667	-0.00686667	-0.00686667	-0.0128667	-0.0118667	-0.00686667	-0.00986667	-0.000866667	0.000133333	0.00513333	-0.00286667	-0.00686667	0.0101333	-0.0118667	0.168067	0.188067	0.193067	0.00706667	0.0110667	0.00206667	0.00506667	0.00106667	0.00106667	0.0260667	0.0300667	0.0360667	0.0100667	0.0100667	0.0100667	0.00333333	-0.00166667
		9.14495	0.000533333	0.0105333	0.0165333	0.0115333	0.0115333	0.0155333	0.0135333	0.0105333	0.00953333	0.284533	0.304533	0.295533	0.00353333	0.00153333	0.00353333	0.00713333	-0.0108667	-0.000866667	-0.00986667	-0.0108667	-0.00586667	-0.00686667	-0.0118667	-0.00886667	-0.00986667	-0.00886667	-0.00886667	-0.0138667	-0.00986667	-0.00986667	0.0360667	0.0580667	0.0740667	0.0170667	0.0150667	0.0360667	0.0120667	0.0140667	0.0290667	0.0170667	0.0140667	0.0160667	0.00706667	0.00806667	0.00406667	0.0153333	0.00533333
		3.04832	0.154533	0.00853333	0.00453333	0.00653333	0.00653333	0.00253333	-0.00446667	-0.00446667	-0.00546667	0.102533	0.109533	0.101533	-0.000466667	0.000533333	0.00553333	-0.00686667	-0.0128667	-0.00886667	-0.0128667	-0.00786667	-0.00986667	-0.00386667	-0.000866667	-0.00986667	-0.00686667	0.00213333	-0.00886667	0.0191333	-0.00786667	-0.0108667	0.107067	0.0240667	0.0270667	-0.00293333	0.00106667	-0.00193333	-0.00293333	-0.00293333	-0.00393333	-0.000933333	0.00106667	6.66667e-05	-0.00193333	0.00606667	0.00106667	-0.00766667	-0.00966667
		1.01611	0.0215333	-0.00446667	-0.00246667	-0.00346667	-0.00446667	-0.00346667	-0.00446667	-0.00546667	-0.00546667	0.0395333	0.0435333	0.0475333	-0.00446667	0.000533333	0.00753333	-0.0108667	-0.00686667	-0.0108667	-0.00886667	-0.0128667	-0.0118667	-0.0118667	-0.0108667	-0.00786667	-0.00986667	-0.00986667	-0.0128667	-0.0128667	-0.00686667	-0.00886667	0.0290667	0.00306667	0.00706667	-0.00493333	-0.00593333	0.00306667	-0.000933333	-0.00393333	-0.00593333	-0.00293333	-0.00393333	0.00106667	-0.00193333	0.00106667	0.00406667	0.00333333	-0.00866667
		0.338702	0.0185333	0.0325333	0.00453333	0.0155333	0.00453333	-0.00446667	-0.00446667	-0.00646667	-0.00646667	0.00553333	0.00453333	0.00253333	-0.00346667	-0.00346667	-0.00246667	-0.00286667	-0.0118667	-0.00686667	-0.00786667	-0.00286667	0.00113333	-0.0108667	-0.00986667	-0.0118667	-0.00586667	-0.00586667	-0.0128667	0.00513333	-0.00286667	-0.00786667	0.0280667	0.0110667	0.00806667	0.0200667	-0.00193333	-0.00393333	-0.00293333	-0.00593333	-0.00493333	-0.00293333	0.00506667	-0.00293333	0.0100667	0.00506667	-0.00293333	0.00233333	-0.0106667
		Negative
	2	20000	0.146333	0.143333	0.124333	0.146333	0.159333	0.154333	0.106333	0.109333	0.145333	3.36933	3.37733	3.34133	0.0893333	0.0813333	0.117333	0.3644	0.4934	0.4374	0.0624	0.0564	0.0464	0.0634	0.0544	0.2574	0.5114	0.5874	0.4744	0.0464	0.0454	0.0354	3.0214	2.9674	3.0914	1.3894	1.4884	1.3824	0.6504	0.0754	0.0764	1.8694	1.6604	1.8204	0.1554	0.1564	0.1384	0.166067	0.176067
		6666.67	0.0963333	0.115333	0.0863333	0.0603333	0.0673333	0.0553333	0.0793333	0.0583333	0.0703333	3.44933	3.45933	3.47333	0.106333	0.109333	0.108333	0.1984	0.2884	0.2284	0.0384	0.0384	0.0444	0.0334	0.0264	0.1214	0.2834	0.3874	0.3404	0.0644	0.0364	0.0584	3.2294	3.2284	3.0404	1.0384	1.0914	1.1564	0.0634	0.0674	0.0604	2.1684	2.1754	2.2974	0.1674	0.4384	0.1764	0.0780667	0.103067
		2222.22	0.0603333	0.0563333	0.0543333	0.0263333	0.0153333	0.0163333	0.0113333	0.0113333	0.0293333	3.44933	3.46433	3.45033	0.0903333	0.461333	0.0843333	0.0764	0.1174	0.0844	0.0324	0.0234	0.0264	0.0344	0.0214	0.0204	0.1514	0.1464	0.1334	0.0274	0.0564	0.0114	2.4464	2.6984	2.6234	0.4164	0.4424	0.4134	0.0454	0.0434	0.0384	1.4564	1.6664	1.3714	0.2164	0.1144	0.1354	0.0290667	0.0380667
		740.741	0.0293333	0.0213333	0.0213333	-0.00366667	0.000333333	-0.000666667	-0.00366667	-0.00466667	-0.00466667	3.39933	3.39833	3.40833	0.0303333	0.0413333	0.0433333	0.0314	0.0514	0.0454	0.0144	0.0174	0.0054	0.0074	-0.0006	0.0084	0.0404	0.0564	0.0644	-0.0076	0.1784	0.0094	1.3914	1.4344	1.0624	0.1264	0.1174	0.1354	0.0214	0.0224	0.0194	0.4884	0.4944	0.4774	0.0594	0.0794	0.0964	0.0120667	0.0240667
		246.914	0.0313333	0.00633333	0.00233333	-0.00366667	-0.0136667	-0.0116667	-0.0116667	-0.00966667	0.132333	2.87133	2.90533	2.84633	0.00433333	0.00433333	0.0133333	0.0044	0.0044	0.0024	-0.0026	0.0364	-0.0056	-0.0066	-0.0086	-0.0146	0.0104	0.0124	0.0174	-0.0246	-0.0206	-0.0166	0.8594	0.7164	0.7104	0.0474	0.0434	0.0384	0.0064	0.0044	0.0094	0.1514	0.1614	0.1274	0.0254	0.0494	0.0764	-0.00393333	-0.00193333
		82.3045	0.0123333	-0.00366667	0.000333333	-0.00866667	0.000333333	-0.00866667	-0.00966667	-0.0106667	-0.0116667	2.31533	2.33933	2.31033	-0.00766667	-0.00666667	-0.00366667	-0.0096	-0.0136	-0.0156	-0.0246	-0.0096	-0.0186	-0.0156	-0.0186	-0.0186	-0.0056	-0.0046	0.0474	-0.0286	-0.0226	-0.0186	0.2384	0.4204	0.2514	0.0144	0.0524	0.0164	0.0014	0.0004	0.0014	0.0964	0.0674	0.0714	0.0154	0.0134	0.0124	-0.0129333	-0.0129333
		27.4348	-0.00366667	-0.00966667	-0.00466667	-0.00866667	-0.00366667	-0.00966667	-0.0126667	-0.0126667	-0.0116667	0.994333	1.08833	1.10233	-0.00466667	-0.00966667	-0.00966667	-0.0226	-0.0196	-0.0166	-0.0146	-0.0186	-0.0186	-0.0086	-0.0206	-0.0176	2.7024	-0.0056	-0.0176	-0.0176	-0.0026	-0.0196	0.1084	0.1274	0.0924	-0.0006	0.0134	-0.0006	0.0004	-0.0026	-0.0046	0.0214	0.0254	0.0154	0.0044	0.0014	0.0054	-0.00893333	-0.0139333
		9.14495	-0.000666667	0.00433333	0.00733333	0.00333333	0.00333333	0.00333333	0.00433333	0.000333333	0.372333	0.331333	0.378333	0.338333	-0.000666667	-0.00366667	-0.00766667	-0.0126	-0.0156	-0.0166	-0.0226	-0.0196	-0.0186	-0.0226	-0.0196	-0.0216	-0.0236	-0.0266	-0.0216	-0.0216	-0.0256	-0.0236	0.0194	0.0444	0.0344	0.0104	0.0114	0.0054	0.0024	0.0054	0.0554	0.0114	0.0494	0.0094	0.0054	0.0014	-0.0006	0.0130667	-0.0119333
		3.04832	0.192333	0.000333333	-0.00366667	-0.00166667	-0.00766667	-0.00766667	-0.00966667	-0.0146667	-0.0106667	0.0753333	0.0863333	0.0953333	-0.0106667	-0.00366667	0.00433333	-0.0216	-0.0236	-0.0026	0.0434	-0.0156	0.0014	0.0074	-0.0066	-0.0216	-0.0176	-0.0186	0.0034	0.0024	-0.0096	-0.0266	0.2644	0.0054	0.0074	-0.0066	-0.0066	-0.0016	-0.0066	-0.0076	0.0104	-0.0026	-0.0056	-0.0056	-0.0056	0.0004	-0.0036	-0.0169333	-0.0219333
		1.01611	0.0133333	-0.00866667	-0.0116667	-0.0126667	-0.0136667	-0.0136667	-0.0116667	-0.0136667	-0.0136667	0.0383333	0.0353333	0.0523333	-0.00666667	-0.0106667	-0.00266667	-0.0186	-0.0176	-0.0236	-0.0166	-0.0216	-0.0166	-0.0266	-0.0186	-0.0176	-0.0206	-0.0156	-0.0216	-0.0056	-0.0006	-0.0226	0.0424	-0.0026	-0.0026	-0.0076	-0.0076	-0.0026	-0.0056	-0.0076	-0.0066	-0.0066	-0.0056	-0.0066	-0.0046	-0.0056	-0.0026	-0.0129333	-0.0149333
		0.338702	0.0413333	0.0223333	-0.00766667	0.0163333	-0.0116667	-0.0106667	-0.0146667	-0.0136667	-0.0116667	0.00733333	0.00433333	0.00333333	0.0973333	-0.00166667	-0.00366667	0.0024	-0.0166	-0.0216	-0.0186	-0.0006	0.0124	0.0114	-0.0096	-0.0086	-0.0176	-0.0056	-0.0086	0.0114	-0.0176	-0.0006	0.1114	0.0334	0.0004	0.0304	-0.0066	-0.0056	-0.0076	-0.0086	-0.0086	-0.0086	-0.0056	-0.0046	-0.0046	0.0084	-0.0066	0.00106667	-0.0199333
		Negative
A/Taiwan/20003477/2020 rN1	1	20000	0.274467	0.244467	0.227467	0.155467	0.158467	0.162467	0.176467	0.160467	0.181467	3.03147	3.29547	3.25547	0.303467	0.280467	0.277467	0.2684	0.3164	0.2714	0.1654	0.1674	0.1714	0.1754	0.1584	0.2104	0.2314	0.2824	0.2654	0.1674	0.1924	0.1784	1.75007	1.73007	1.66107	0.286067	0.324067	0.367067	0.230067	0.229067	0.251067	0.392067	0.369067	0.530067	0.254067	0.251067	0.271067	0.190067	0.211067
		6666.67	0.220467	0.255467	0.243467	0.164467	0.110467	0.0924667	0.149467	0.108467	0.119467	3.40147	3.42247	3.45947	0.314467	0.337467	0.330467	0.2354	0.2334	0.2534	0.1854	0.1944	0.1944	0.1774	0.1584	0.2024	0.2084	0.2494	0.2314	0.1864	0.1674	0.1934	2.00507	2.05107	2.45107	0.878067	0.493067	0.381067	0.449067	0.278067	0.283067	0.693067	0.470067	0.740067	0.358067	0.357067	0.335067	0.205067	0.214067
		2222.22	0.232467	0.205467	0.216467	0.0384667	0.0304667	0.0324667	0.0464667	0.0364667	0.0384667	3.27647	3.40747	3.41147	0.284467	0.294467	0.289467	0.2034	0.2024	0.2014	0.1554	0.1634	0.1524	0.1644	0.1404	0.1224	0.1784	0.2094	0.2064	0.1044	0.1154	0.0974	0.949067	1.56607	1.90007	0.290067	0.253067	0.237067	0.202067	0.210067	0.220067	0.423067	0.424067	0.393067	0.391067	0.248067	0.241067	0.162067	0.160067
		740.741	0.124467	0.111467	0.114467	0.00446667	0.00646667	0.0224667	0.0114667	0.00746667	0.00846667	2.47647	2.85847	2.94747	0.157467	0.134467	0.153467	0.1324	0.1234	0.1334	0.0884	0.0954	0.0894	0.1024	0.1044	0.0924	0.1644	0.1814	0.1754	0.0324	0.0414	0.0514	0.356067	0.670067	0.921067	0.122067	0.117067	0.121067	0.135067	0.137067	0.141067	0.176067	0.169067	0.221067	0.160067	0.149067	0.305067	0.0910667	0.0940667
		246.914	0.0544667	0.0424667	0.0424667	-0.00153333	-0.00253333	-0.00353333	-0.000533333	-0.00353333	-0.00153333	1.28847	2.02047	1.85047	0.0614667	0.0744667	0.0634667	0.0494	0.0414	0.0464	0.0374	0.0414	0.0314	0.0384	0.0354	0.0354	0.1284	0.1314	0.1194	0.0014	0.0034	0.0044	0.277067	0.270067	0.348067	0.0480667	0.0450667	0.0400667	0.0630667	0.0610667	0.0650667	0.0690667	0.0750667	0.0780667	0.0830667	0.0750667	0.0630667	0.191067	0.0420667
		82.3045	0.0204667	0.0174667	0.0124667	-0.00553333	0.0284667	-0.00553333	-0.00453333	-0.00553333	-0.00453333	0.856467	1.16947	1.16547	0.0244667	0.0224667	0.0314667	0.0174	0.0164	0.0074	0.0024	0.0094	0.0034	0.0154	0.0134	0.0114	0.0684	0.0814	0.0724	-0.0046	-0.0066	-0.0056	0.117067	0.140067	0.185067	0.0260667	0.0300667	0.0230667	0.0460667	0.0430667	0.0480667	0.0390667	0.0370667	0.0370667	0.0430667	0.0480667	0.0590667	0.0130667	0.0180667
		27.4348	0.0124667	0.00746667	0.00646667	-0.00253333	-0.00253333	-0.00653333	-0.00553333	-0.00653333	-0.00753333	0.255467	0.389467	0.380467	0.00646667	0.00446667	0.00846667	0.0004	-0.0036	-0.0026	-0.0056	-0.0086	-0.0076	-0.0016	-0.0036	-0.0066	0.0174	0.0224	0.0204	-0.0106	-0.0136	-0.0076	0.0500667	0.0480667	0.0550667	0.00706667	0.00706667	0.00306667	0.0210667	0.0190667	0.0200667	0.00706667	0.00806667	0.0100667	0.0310667	0.0310667	0.0330667	-0.00393333	-0.00193333
		9.14495	0.00546667	0.00746667	0.0194667	0.0124667	0.0134667	0.0144667	0.0104667	0.00446667	0.0794667	0.0704667	0.127467	0.0944667	0.00246667	-0.000533333	0.00246667	-0.0036	-0.0096	-0.0096	-0.0116	-0.0116	-0.0126	-0.0126	-0.0106	-0.0106	-0.0036	-0.0046	-0.0006	-0.0106	-0.0126	-0.0136	0.0140667	0.0190667	0.0450667	0.0140667	0.0160667	0.0130667	0.0210667	0.0170667	0.0160667	0.00306667	0.00606667	0.00506667	0.0200667	0.0210667	0.0200667	-0.00793333	-0.0109333
		3.04832	0.207467	0.00646667	0.00546667	0.00846667	0.00246667	-0.00153333	-0.00653333	-0.00453333	-0.00653333	0.00946667	0.0174667	0.0264667	-0.000533333	0.0154667	0.0124667	-0.0126	-0.0116	-0.0076	-0.0056	-0.0036	-0.0096	0.0004	0.0274	-0.0156	0.0004	-0.0066	-0.0076	-0.0016	-0.0126	-0.0096	0.194067	0.0100667	0.0110667	0.477067	0.00506667	0.00106667	-0.00393333	-0.00193333	-0.00293333	-0.00293333	-0.00293333	0.00106667	0.00706667	0.0130667	0.0200667	-0.0129333	-0.0159333
		1.01611	0.0274667	-0.00353333	-0.000533333	-0.00553333	-0.00653333	-0.00453333	-0.00653333	-0.00653333	-0.00753333	0.00146667	0.00746667	0.00746667	-0.00453333	-0.000533333	-0.000533333	-0.0126	-0.0146	-0.0116	-0.0116	-0.0136	-0.0156	-0.0086	-0.0116	-0.0116	-0.0016	-0.0106	-0.0136	-0.0126	0.0054	-0.0126	0.0260667	-0.00193333	0.00106667	-0.00493333	-0.00593333	-0.00293333	-0.00493333	-0.00493333	-0.00593333	-0.00393333	-0.00493333	-0.00293333	-0.00193333	0.00306667	0.00206667	-0.00593333	-0.0109333
		0.338702	0.0124667	0.0174667	-0.00153333	0.0374667	-0.00153333	-0.00553333	-0.00553333	-0.00753333	-0.00653333	-0.00353333	-0.000533333	-0.00153333	-0.00253333	0.00546667	-0.00453333	-0.0006	-0.0156	-0.0106	-0.0066	-0.0006	0.0014	-0.0156	-0.0076	-0.0116	-0.0066	0.0104	-0.0096	0.0034	-0.0086	-0.0076	0.0360667	0.0280667	0.00106667	0.0140667	-0.000933333	-0.00793333	-0.00493333	-0.00693333	-0.00493333	-0.00693333	-0.00593333	-0.00493333	-0.00293333	0.00806667	-0.00393333	-0.00193333	-0.0109333
		Negative
	2	20000	0.271333	0.213333	0.199333	0.127333	0.155333	0.137333	0.152333	0.153333	0.151333	3.26033	3.37633	3.33433	0.199333	0.229333	0.236333	0.1886	0.2486	0.2236	0.1276	0.1166	0.1436	0.1346	0.1366	0.1976	0.2686	0.3086	0.2806	0.1706	0.1536	0.1636	1.81013	2.14413	2.26613	0.623133	0.561133	0.472133	0.185133	0.184133	0.176133	0.975133	1.01313	0.902133	0.215133	0.232133	0.261133	0.1552	0.1702
		6666.67	0.222333	0.198333	0.175333	0.0693333	0.0683333	0.0713333	0.0873333	0.0863333	0.0763333	3.48933	3.47733	3.50433	0.224333	0.234333	0.236333	0.1846	0.1816	0.1976	0.1546	0.1306	0.1446	0.1196	0.1246	0.2046	0.1886	0.2216	0.1886	0.1296	0.1276	0.1386	2.11513	2.41013	2.55113	0.451133	0.388133	0.440133	0.182133	0.181133	0.176133	0.816133	0.849133	0.946133	0.207133	0.172133	0.201133	0.1572	0.1402
		2222.22	0.167333	0.162333	0.167333	0.0213333	0.0243333	0.0193333	0.0263333	0.0273333	0.0263333	3.37533	3.44333	3.40933	0.188333	0.172333	0.193333	0.1296	0.1346	0.1576	0.1166	0.1056	0.1266	0.1196	0.1076	0.1046	0.1486	0.1546	0.1486	0.0786	0.1036	0.0776	1.21813	1.58313	1.74313	0.206133	0.207133	0.227133	0.134133	0.135133	0.150133	0.413133	0.470133	0.434133	0.160133	0.167133	0.189133	0.1232	0.1222
		740.741	0.110333	0.0913333	0.0973333	0.00833333	0.00133333	0.00233333	0.00333333	0.00433333	0.00233333	2.84533	2.86433	2.95633	0.101333	0.100333	0.112333	0.0856	0.0756	0.1146	0.0726	0.0666	0.0786	0.0856	0.0816	0.0776	0.1426	0.1516	0.1556	0.0416	0.0546	0.0436	0.352133	0.602133	0.715133	0.0791333	0.0841333	0.0901333	0.0821333	0.0831333	0.0801333	0.163133	0.151133	0.162133	0.0771333	0.0841333	0.127133	0.0762	0.0752
		246.914	0.171333	0.0333333	0.0303333	-0.00566667	-0.00366667	-0.00766667	-0.00366667	-0.00666667	-0.00566667	1.57433	1.79233	1.84233	0.0433333	0.0413333	0.0623333	0.0306	0.0316	0.0296	0.0236	0.0436	0.0316	0.0256	0.0256	0.0236	0.0766	0.0766	0.0826	0.0006	0.0056	0.0046	0.285133	0.217133	0.250133	0.0291333	0.0301333	0.0291333	0.0371333	0.0341333	0.0371333	0.0481333	0.0581333	0.0961333	0.0531333	0.0601333	0.0511333	0.0202	0.0332
		82.3045	0.0333333	0.00933333	0.0163333	-0.00966667	0.00833333	-0.00766667	-0.00666667	-0.00866667	-0.00566667	0.976333	1.00733	0.986333	0.00933333	0.00733333	0.0113333	0.0116	0.0106	0.0046	-0.0054	-0.0024	-0.0024	0.0056	0.0066	0.0046	0.0436	0.0576	0.0476	-0.0084	-0.0064	-0.0094	0.137133	0.104133	0.137133	0.0141333	0.0361333	0.0151333	0.0251333	0.0211333	0.0281333	0.0251333	0.0241333	0.0281333	0.0371333	0.0301333	0.0371333	0.0012	0.0062
		27.4348	0.00633333	0.000333333	-0.00166667	-0.00466667	-0.00666667	-0.00966667	-0.000666667	-0.0106667	-0.00666667	0.329333	0.309333	0.284333	-0.00166667	-0.00266667	0.00233333	0.0086	-0.0074	-0.0054	-0.0084	0.0016	-0.0064	-0.0094	-0.0114	-0.0004	0.0076	0.0286	0.0096	-0.0084	-0.0084	-0.0064	0.0321333	0.0331333	0.0361333	0.00313333	0.00313333	0.00113333	0.0161333	0.00813333	0.00513333	0.00413333	0.00513333	0.00813333	0.0231333	0.0191333	0.0221333	0.0092	0.0072
		9.14495	-0.000666667	0.0103333	0.00933333	0.0113333	0.00533333	0.00233333	0.000333333	0.00133333	0.0333333	0.0923333	0.102333	0.0793333	0.0273333	-0.00666667	-0.00466667	0.0136	-0.0104	-0.0064	-0.0124	-0.0154	-0.0174	-0.0134	-0.0164	-0.0134	-0.0094	-0.0094	-0.0084	-0.0154	-0.0154	-0.0034	0.0101333	0.0251333	0.0201333	0.0141333	0.00813333	0.00613333	0.0121333	0.0121333	0.215133	0.00913333	0.0211333	0.00713333	0.425133	0.00813333	0.00813333	0.0102	-0.0148
		3.04832	0.224333	-0.00766667	-0.00666667	-0.00966667	-0.00766667	-0.00666667	-0.00766667	-0.00966667	0.0203333	0.0113333	0.0153333	0.0213333	-0.00866667	-0.000666667	-0.00666667	-0.0154	-0.0074	-0.0064	0.1136	-0.0124	0.0126	0.0096	0.0096	-0.0014	-0.0104	-0.0064	-0.0124	0.0136	-0.0094	-0.0114	0.201133	0.000133333	0.00113333	-0.00386667	-0.00486667	-0.00486667	-0.00486667	-0.00486667	0.257133	-0.00786667	-0.00586667	-0.00586667	-0.00286667	0.00413333	0.00213333	-0.0148	-0.0118
		1.01611	0.0463333	-0.00966667	-0.00666667	-0.00966667	-0.00966667	0.0163333	-0.00666667	-0.00766667	-0.00966667	0.00333333	0.00133333	0.00233333	-0.00866667	-0.00166667	0.0113333	-0.0094	-0.0024	-0.0064	0.0016	-0.0064	-0.0184	-0.0174	-0.0074	-0.0154	-0.0124	-0.0144	0.0046	-0.0054	-0.0044	-0.0054	0.0721333	-0.00586667	-0.00386667	-0.00786667	-0.00586667	0.00113333	-0.00486667	-0.00586667	-0.00586667	-0.00786667	-0.00686667	-0.00686667	-0.00586667	0.00813333	0.0121333	-0.0028	-0.0108
		0.338702	0.136333	0.0153333	-0.00166667	0.0303333	-0.00466667	-0.00766667	-0.00766667	-0.00766667	-0.00666667	-0.00666667	-0.00266667	-0.00566667	0.000333333	0.00733333	-0.00866667	0.0106	-0.0104	-0.0054	-0.0014	0.0146	0.0156	-0.0044	-0.0104	0.0106	0.0126	0.0206	-0.0124	0.0196	0.0086	0.0116	0.0681333	0.0191333	0.00613333	0.0201333	0.00113333	-0.00386667	-0.00586667	-0.00786667	-0.00586667	-0.00586667	-0.00286667	-0.00686667	0.00213333	0.00113333	-0.00586667	0.0122	-0.0098
		Negative
A/Texas/37/2024 rN1	1	20000	0.128067	0.117067	0.106067	0.115067	0.0910667	0.110067	0.0930667	0.0910667	0.0890667	0.153067	0.142067	0.155067	0.324067	0.208067	0.305067	1.51093	1.25993	1.83593	1.07993	1.18493	0.945933	1.25793	1.06893	1.41493	0.330933	0.358933	0.277933	1.70193	1.64693	0.998933	0.639267	0.228267	0.252267	1.03027	1.21527	1.19727	0.131267	0.167267	0.128267	0.0832667	0.0912667	0.0802667	0.0932667	0.0982667	0.109267	1.37153	1.69653
		6666.67	0.0970667	0.101067	0.106067	0.183067	0.0840667	0.0820667	0.0720667	0.0720667	0.0660667	0.160067	0.136067	0.165067	0.396067	0.423067	0.505067	1.29593	1.41893	1.53393	0.801933	0.925933	0.986933	1.05593	1.11393	1.35493	0.399933	0.333933	0.239933	1.39993	1.57893	0.895933	0.426267	0.372267	0.488267	2.31127	2.26827	2.31627	0.319267	0.219267	0.229267	0.0862667	0.0702667	0.0792667	0.149267	0.119267	0.136267	1.57953	1.84153
		2222.22	0.100067	0.0930667	0.0920667	0.0790667	0.0320667	0.0440667	0.0450667	0.0650667	0.0400667	0.120067	0.134067	0.154067	0.264067	0.250067	0.260067	1.00393	1.13993	1.49393	0.979933	0.997933	1.04793	1.14793	0.965933	0.979933	0.220933	0.317933	0.262933	1.15493	1.04093	0.889933	0.245267	0.523267	0.425267	2.47027	2.17527	2.38527	0.363267	0.828267	0.296267	0.0512667	0.0492667	0.0652667	0.0762667	0.0952667	0.100267	1.29253	1.37053
		740.741	0.0630667	0.0590667	0.0600667	0.0190667	0.0190667	0.0190667	0.0150667	0.0160667	0.0170667	0.0670667	0.0680667	0.0790667	0.126067	0.179067	0.155067	0.631933	0.610933	0.721933	0.327933	0.329933	0.339933	0.504933	0.547933	0.550933	0.135933	0.176933	0.183933	0.559933	0.549933	0.417933	0.125267	0.166267	0.238267	1.89627	1.91427	1.99527	0.199267	0.178267	0.173267	0.0222667	0.0242667	0.0272667	0.0782667	0.0722667	0.0582667	0.754533	0.844533
		246.914	0.0710667	0.0320667	0.0260667	0.0220667	0.00706667	0.00406667	0.00806667	0.00306667	0.00506667	0.0300667	0.0620667	0.0360667	0.0600667	0.0820667	0.121067	0.390933	0.366933	0.383933	0.213933	0.256933	0.140933	0.261933	0.255933	0.238933	0.0839333	0.0969333	0.109933	0.211933	0.254933	0.133933	0.172267	0.0852667	0.0912667	1.24227	1.21227	1.19827	0.0742667	0.0702667	0.0982667	0.00626667	0.202267	0.00526667	0.0282667	0.0322667	0.0662667	0.532533	0.591533
		82.3045	0.0260667	0.0150667	0.0150667	0.00106667	0.00106667	0.00106667	-0.000933333	-0.00193333	-0.00693333	0.0170667	0.0190667	0.0190667	0.0280667	0.0200667	0.0260667	0.160933	0.199933	0.146933	0.0579333	0.0909333	0.0659333	0.119933	0.128933	0.118933	0.0379333	0.0429333	0.0439333	0.0919333	0.0689333	0.0589333	0.131267	0.0342667	0.266267	0.888267	1.00527	0.869267	0.0372667	0.0302667	0.0322667	-0.000733333	0.000266667	0.00426667	0.0112667	0.0252667	0.0292667	0.196533	0.298533
		27.4348	0.0200667	0.00706667	0.00806667	6.66667e-05	-0.00193333	-0.00393333	-0.00493333	-0.00393333	-0.00493333	0.00106667	-0.000933333	0.00506667	0.0130667	0.0110667	0.00606667	0.0439333	0.0649333	0.0639333	0.0219333	0.0129333	0.0379333	0.0749333	0.0409333	0.0559333	0.00593333	0.0149333	0.00493333	0.0319333	0.0279333	0.0109333	0.0342667	0.0162667	0.0172667	0.392267	0.363267	0.393267	0.0152667	0.00626667	0.00326667	-0.00573333	-0.00373333	-0.00473333	0.00126667	0.00226667	0.00226667	0.114533	0.124533
		9.14495	0.0100667	0.0110667	0.0180667	0.0130667	0.0130667	0.0100667	0.0100667	0.00606667	0.00506667	0.00306667	0.00406667	0.00306667	0.00606667	0.00506667	0.00806667	0.0199333	0.00493333	0.0169333	-0.00606667	-0.00806667	-0.00506667	-6.66667e-05	0.00593333	-0.00606667	-0.00506667	-0.00106667	-0.00806667	-0.00306667	-0.00706667	-0.0100667	0.00626667	0.00826667	0.0202667	0.149267	0.154267	0.175267	0.0182667	0.00726667	0.0652667	-0.000733333	0.00126667	-0.00273333	0.00226667	0.00126667	0.00226667	0.0255333	0.0235333
		3.04832	0.265067	0.00706667	0.00806667	0.00906667	0.00406667	0.00406667	-0.00593333	-0.00493333	-0.00293333	-0.00493333	-0.00393333	0.00206667	0.00406667	0.00906667	0.0120667	-0.0120667	-0.0110667	0.00593333	-0.00406667	-0.00706667	-0.0100667	-0.00606667	0.0129333	-0.0110667	-0.00206667	-0.00506667	-0.00806667	0.0129333	-0.00806667	0.00593333	0.136267	0.0102667	0.00426667	0.0522667	0.0472667	0.0482667	-0.00573333	-0.00473333	0.155267	-0.00573333	-0.00473333	-0.00273333	0.000266667	0.00426667	0.0142667	0.00553333	-0.00146667
		1.01611	0.0210667	-0.00593333	-0.00193333	-0.00693333	-0.00593333	-0.00493333	-0.00793333	-0.00893333	-0.00593333	-0.00493333	-0.00493333	-0.00393333	-0.00393333	6.66667e-05	0.0270667	-0.00806667	-0.0140667	-0.00606667	-0.0200667	-0.0150667	-0.0160667	-0.0170667	-0.00906667	-0.0120667	-0.00906667	-0.0140667	-0.0150667	-0.0130667	-0.00506667	-0.0140667	0.0102667	-0.00273333	-0.000733333	0.0192667	0.0182667	0.0242667	-0.00573333	-0.00373333	-0.00773333	-0.00573333	-0.00673333	-0.00473333	-0.00573333	-0.00273333	-0.00273333	-0.00346667	-0.00246667
		0.338702	0.00906667	0.0290667	-0.00493333	0.0250667	-0.00693333	-0.00793333	0.0870667	-0.00693333	-0.00593333	-0.00393333	-0.00393333	-0.00593333	-0.00393333	0.00406667	-0.00593333	-0.00106667	-0.00706667	-0.0110667	-0.00506667	-0.00506667	-0.00806667	-0.0160667	-0.0110667	-0.00406667	-6.66667e-05	-0.00206667	-0.0110667	0.00893333	-0.00306667	-0.00306667	0.0182667	0.0282667	0.0102667	0.0612667	0.00626667	0.00126667	-0.00273333	-0.00773333	-0.00673333	-0.00573333	-0.00473333	-0.00273333	-0.00373333	0.00226667	-0.00673333	-0.00346667	-0.00746667
		Negative
	2	20000	0.124733	0.113733	0.113733	0.0927333	0.111733	0.0937333	0.0877333	0.0877333	0.0987333	0.114733	0.190733	0.185733	0.312733	0.418733	0.465733	1.25173	1.40973	1.46273	1.16673	0.951733	1.05073	1.18273	1.07473	1.30873	0.370733	0.366733	0.363733	1.60273	1.56573	1.53873	0.5686	0.5166	0.5456	1.9436	2.1356	2.0836	0.3046	0.3206	0.2936	0.0896	0.1926	0.0986	0.1876	0.2046	0.1596	1.74367	1.76267
		6666.67	0.116733	0.101733	0.0967333	0.0727333	0.0907333	0.0757333	0.0737333	0.0677333	0.0707333	0.209733	0.218733	0.234733	0.574733	0.575733	0.481733	1.11673	1.46873	1.32473	0.810733	0.864733	1.01473	1.08373	1.07973	1.31973	0.340733	0.367733	0.314733	1.48773	1.66773	1.19773	0.7246	0.7026	0.7886	2.6026	2.5606	2.7246	0.5676	0.4046	0.4276	0.0856	0.0906	0.1296	0.2326	0.1656	0.2266	1.50567	1.91567
		2222.22	0.0927333	0.0857333	0.0877333	0.0417333	0.0567333	0.0437333	0.0387333	0.0367333	0.0367333	0.161733	0.182733	0.194733	0.362733	0.316733	0.249733	0.948733	1.02473	1.06273	0.762733	0.746733	0.976733	1.10273	1.02273	0.904733	0.251733	0.300733	0.333733	1.23173	1.23173	0.955733	0.5286	0.6166	0.6446	2.6036	2.5116	2.6336	0.4786	0.4396	0.4586	0.0466	0.0516	0.0456	0.1686	0.1316	0.1336	1.23867	1.51367
		740.741	0.0497333	0.0517333	0.0467333	0.0147333	0.0147333	0.0147333	0.0107333	0.0157333	0.0107333	0.0797333	0.0807333	0.148733	0.162733	0.196733	0.126733	0.453733	0.604733	0.633733	0.292733	0.332733	0.350733	0.554733	0.524733	0.584733	0.139733	0.176733	0.204733	0.592733	0.511733	0.598733	0.2336	0.2916	0.2896	2.0746	2.1676	2.2016	0.2276	0.2156	0.1996	0.0156	0.0166	0.0166	0.0906	0.0616	0.0756	0.855667	0.989667
		246.914	0.0747333	0.0217333	0.0217333	0.00173333	0.000733333	-0.00226667	0.000733333	-0.00226667	-0.000266667	0.0237333	0.0247333	0.0177333	0.0367333	0.0557333	0.0447333	0.288733	0.367733	0.337733	0.135733	0.278733	0.138733	0.273733	0.241733	0.220733	0.0627333	0.0727333	0.108733	0.227733	0.237733	0.318733	0.1666	0.1126	0.1116	1.4936	1.4846	1.3656	0.0776	0.0666	0.0786	-0.0004	0.0016	0.0006	0.0226	0.0276	0.0206	0.504667	0.588667
		82.3045	0.0467333	0.0107333	0.00973333	-0.00326667	0.000733333	-0.00326667	-0.00626667	-0.00526667	0.00173333	0.0137333	0.0107333	0.00973333	0.0157333	0.0207333	0.0247333	0.168733	0.160733	0.159733	0.0507333	0.0717333	0.0557333	0.102733	0.140733	0.0917333	0.0167333	0.0147333	0.0267333	0.0977333	0.0717333	0.0877333	0.1036	0.0396	0.0556	1.0426	1.0136	1.0216	0.0376	0.0276	0.0276	-0.0024	-0.0064	-0.0054	0.0046	0.0096	0.0166	0.256667	0.223667
		27.4348	0.0147333	0.00373333	0.000733333	-0.00326667	-0.00426667	-0.00626667	-0.00726667	-0.00426667	-0.00526667	-0.00326667	0.00273333	0.000733333	0.00473333	-0.00226667	0.00573333	0.0357333	0.0587333	0.0547333	0.0177333	0.00473333	0.0157333	0.0767333	0.0487333	0.0357333	-0.00726667	0.0167333	-0.000266667	0.0497333	0.0367333	0.0247333	0.0336	0.0226	0.0106	0.4506	0.4706	0.5186	0.0086	0.0076	0.0096	-0.0094	-0.0094	-0.0084	-0.0014	0.0006	0.0026	0.0796667	0.103667
		9.14495	0.000733333	0.00973333	0.0167333	0.00973333	0.00973333	0.00773333	0.0117333	0.00573333	0.00573333	0.000733333	0.00573333	0.000733333	-0.000266667	-0.00226667	-0.000266667	0.00973333	0.0157333	0.0357333	-0.00926667	-0.0142667	-0.0132667	0.00273333	-0.00526667	0.00273333	-0.0152667	-0.0122667	-0.0152667	-0.00526667	-0.00726667	-0.00526667	0.0136	0.0086	0.0216	0.1626	0.1666	0.1996	0.0146	0.0076	0.0076	-0.0024	0.0006	-0.0014	0.0016	-0.0004	0.0016	0.0126667	0.00866667
		3.04832	0.165733	0.000733333	-0.00126667	-0.000266667	-0.00126667	-0.00826667	-0.00926667	-0.0102667	-0.0102667	-0.00826667	-0.00726667	-0.00726667	-0.00426667	0.00773333	0.0117333	-0.0172667	-0.00826667	-0.00626667	0.0107333	-0.0122667	0.0327333	0.00973333	0.0217333	-0.0112667	-0.00326667	-0.0152667	-0.00826667	0.00373333	-0.00326667	-0.0102667	0.2276	0.0056	-0.0004	0.0586	0.0396	0.0466	-0.0074	-0.0084	-0.0074	-0.0084	-0.0084	-0.0074	-0.0014	0.0026	0.0516	-0.00633333	-0.00833333
		1.01611	0.0527333	-0.00626667	-0.00426667	-0.00726667	-0.00626667	-0.0102667	-0.0102667	-0.0122667	-0.0112667	-0.0122667	-0.00926667	-0.0102667	-0.0102667	0.000733333	0.00473333	-0.0182667	-0.00826667	0.00173333	-0.00726667	-0.0162667	-0.0142667	-0.0142667	-0.0142667	-0.00826667	-0.0142667	-0.0202667	-0.0202667	-0.0122667	-0.0152667	-0.0102667	0.0436	-0.0084	-0.0054	0.0136	0.0126	0.0166	-0.0104	-0.0114	-0.0094	-0.0114	-0.0104	-0.0114	-0.0084	0.0006	-0.0054	-0.0123333	-0.00633333
		0.338702	0.0887333	0.0457333	-0.00326667	0.0257333	-0.00326667	-0.00726667	-0.0102667	-0.0112667	-0.00926667	-0.00926667	-0.00726667	-0.0112667	-0.00726667	-0.00626667	-0.00326667	-0.0162667	-0.0162667	-0.0102667	-0.0122667	-0.00226667	0.00873333	-0.00926667	-0.00426667	-0.00726667	-0.00526667	-0.00626667	-0.0222667	0.0207333	0.0127333	0.0187333	0.0926	0.0206	-0.0044	0.0476	0.0086	-0.0064	-0.0114	-0.0124	-0.0114	-0.0084	-0.0084	-0.0074	-0.0024	0.0056	-0.0054	-0.00733333	-0.0113333
		Negative
[truncated: 31 more columns]

## Sheet: Figure 4B
			Monoclonal antibodies (mAbs):
Virus Strain (H1N1):	Biological Replicate:	Concentration of mAb (ng/mL)	FluA-165			FluA-168			FluA-169			FluA-170			FluA-172			FluA-173			FluA-185			r1G01 (+)			r2D22 (-)
A/Puerto Rico/8/1934	1	10000	10.0611	15.4438	13.411	98.2172	97.3296	97.8164	98.16	96.8143	98.8185	91.0594	94.6956	95.8122	93.3212	94.1229	94.1516	100.13	100.367	99.9526	100.16	100.071	100.101	96.6642	94.7089	93.909	-2.87763	-1.66298	-2.7295
		3333.33	2.18744	10.2615	2.98912	96.2989	95.9553	96.4707	96.0985	93.9225	96.1271	89.5705	89.4846	88.1962	80.1794	83.4148	83.2716	100.13	99.7748	98.7083	97.6714	98.0566	99.5082	90.9761	88.3986	92.3388	-3.05538	-2.31474	-0.951967
		1111.11	-2.16454	-1.6778	-0.44665	89.5992	90.5154	88.4539	85.5049	85.4476	78.7479	65.921	44.8769	63.7736	44.8769	47.9118	46.7379	98.5306	99.4193	98.7676	94.7978	94.383	97.1974	69.142	70.0012	79.511	0.410807	0.0256755	-1.78148
		370.37	2.30197	-0.160336	-0.704333	71.4468	71.4755	70.5306	55.9572	56.7589	61.6549	21.3132	29.7309	29.9885	12.323	6.82573	4.47795	94.2645	96.516	97.0197	85.999	85.1991	88.6653	19.0156	31.9324	30.3918	-1.15935	-2.52212	-1.81111
		123.457	-2.88032	2.18744	0.669975	23.5465	26.61	29.7881	11.2636	9.37393	13.411	3.30407	2.96049	6.16721	1.3285	1.12808	1.95839	79.8369	86.1471	78.2667	38.4796	56.6401	71.364	0.588561	2.04021	0.588561	0.736688	0.26268	-1.24822
		41.1523	-1.42012	1.2426	0.669975	2.44512	1.72934	2.13018	2.30197	0.383661	2.13018	-0.818859	0.0687154	1.09945	0.383661	0.211872	-0.790227	40.0794	64.402	56.6993	17.9491	22.0374	20.3784	-0.596461	-0.122452	-0.359456	-1.27785	-0.359456	-3.61827
		13.7174	0.870395	-0.274862	-1.62054	2.35923	-1.2197	1.50029	0.784501	-0.274862	-0.990647	-1.07654	0.813132	1.87249	0.841764	-0.188967	-1.47738	5.5064	3.90662	10.3354	2.42534	4.41025	0.321931	-1.36672	-1.63335	-1.84073	-1.24822	-0.774214	-0.774214
		4.57247	-1.79233	-3.16663	-1.36286	-0.675701	0.211872	-0.0458103	-0.131705	-1.2197	-0.618439	-0.761596	-0.0171789	-0.0744417	0.55545	-0.618439	-0.188967	-1.92961	1.71433	1.95134	-1.10009	0.055301	-3.17388	0.144178	-2.58137	-1.95924	-0.359456	-1.27785	-1.66298
		1.52416	6.96889	-1.27696	0.412292	-0.131705	3.99122	0.784501	1.12808	1.58618	0.584081	0.297767	1.41439	1.92976	1.07082	-0.0458103	-0.675701	-3.08501	-1.60373	-1.75186	3.37336	0.173803	0.499684	-0.507584	-2.01849	-2.31474	-0.448333	0.203429	-1.07047
		0.508053	-1.07654	2.47375	1.72934	-1.44875	0.784501	0.526818	-0.0744417	-0.732964	-0.0744417	-0.0458103	1.72934	0.870395	0.383661	-1.16244	-0.0744417	-1.95924	-1.39635	-0.951967	3.90662	-1.07047	1.00332	-0.833465	-3.17388	0.055301	-0.448333	-0.418708	-2.19624
	2	10000	2.93248	6.02132	9.08155	94.6537	91.5076	92.623	94.9111	93.8814	95.6261	89.8202	89.9346	91.3646	87.1318	89.906	85.2442	99.9279	99.7232	100.045	100.133	100.366	100.103	87.6196	91.3033	86.4502	-5.29168	-0.935545	-1.49102
		3333.33	0.301257	0.758861	0.816062	88.9908	91.4504	88.8764	77.4935	74.376	82.7559	74.8622	69.5426	71.7448	66.3108	61.7061	52.8686	98.8169	98.086	98.4661	95.8349	97.8521	96.2734	62.5646	63.6463	70.1659	-3.65447	-0.76013	-1.87109
		1111.11	-0.814155	-1.27176	1.15927	51.6102	53.3548	64.1371	44.3457	41.3999	44.9177	26.7279	30.9322	32.5624	8.59534	19.5779	9.39615	93.5837	90.8356	96.3611	86.6256	90.5432	92.4728	31.0484	41.7487	51.8058	-1.72491	0.409301	0.438537
		370.37	-0.35655	-0.385151	-0.585353	13.0284	27.6431	26.4991	12.3706	12.1418	16.5176	3.21849	3.27569	2.64648	1.47387	1.44527	0.358457	74.1127	86.1578	85.5146	56.9513	63.3832	54.057	-0.76013	-0.350829	0.672423	-1.31561	-1.52026	-1.66644
		123.457	-2.81618	-0.728354	-0.556753	3.67609	3.39009	5.50651	1.27367	0.358457	0.301257	-0.0133468	0.816062	-0.156348	0.959063	0.844662	0.930463	41.9826	52.3028	58.2084	25.4351	22.2777	28.7972	-0.321594	-1.78338	-0.643187	0.350829	0.584716	0.146179
		41.1523	-2.53017	-1.50056	-0.785555	-0.0991477	-0.0991477	-0.29935	0.530059	-1.70076	-0.957157	-0.671154	0.58726	0.758861	0.58726	0.530059	-0.871356	9.29698	29.9082	24.4119	1.46179	3.77142	0.730894	-0.0584716	-1.5495	-0.613951	0.175415	-0.0584716	-1.19867
		13.7174	-1.07156	-0.528152	-1.21456	-0.556753	-1.21456	-0.0705474	-0.0419471	-1.81517	-1.90097	-0.0991477	-0.242149	0.558659	0.444258	0.329857	-1.35756	-2.42657	-0.672423	0.0292358	0.321594	-0.233886	-0.906309	-0.20465	-0.935545	0.321594	0.292358	0.877073	0.613951
		4.57247	-2.44437	-3.07358	-2.70178	-2.58737	-0.928556	-1.72936	-1.67216	-2.10117	-1.95817	-1.72936	-0.899956	0.329857	0.67306	0.0438538	-0.156348	-4.09301	-2.10498	-0.730894	-0.877073	-0.292358	-0.76013	-1.28637	-2.0465	-1.34485	0.0584716	0.701659	-1.05249
		1.52416	-0.27075	-1.30036	-1.12876	-0.642553	0.0152535	-0.556753	-0.756955	-0.528152	-0.728354	-0.0705474	-0.184949	1.01626	0.959063	0.701661	-0.213549	-2.39733	-1.43255	-1.66644	0	-0.175415	-0.0292358	-1.1402	-2.13421	-1.05249	0.380065	0.438537	-0.0584716
		0.508053	-2.07257	-0.156348	-0.842756	-0.928556	-0.35655	-2.55877	-1.47196	-0.871356	-0.699754	-0.413751	0.101054	0.67306	1.07346	0.101054	0.215456	-2.10498	-1.75415	-1.08172	-0.146179	-1.37408	-0.321594	-0.175415	-1.98803	0.877073	1.19867	0.643187	-0.409301
A/Brisbane/59/2007	1	10000	-0.552964	5.14947	4.34307	68.6827	71.6491	72.6283	90.5996	89.39	90.5996	86.7116	83.054	85.9628	95.4381	94.6316	94.862	93.0126	95.2807	92.2665	93.8482	93.1021	95.7284	94.7137	96.0268	91.1325	-0.964944	-1.68119	-1.94978
		3333.33	-1.96417	-1.04257	-0.00576004	53.8794	56.3274	50.8842	81.3548	88.4396	88.382	78.9643	79.886	73.0027	87.8636	91.7804	91.0028	91.61	96.2656	93.6692	93.2514	95.1315	95.4896	94.8331	95.6985	93.1917	-4.2179	-0.487446	-0.815726
		1111.11	-2.77058	-1.67617	-0.927366	11.8599	18.052	16.2951	67.7611	72.8875	73.7515	52.5546	56.0682	55.8666	85.3004	86.222	85.0124	87.4915	88.6554	89.879	82.8359	86.0889	82.9852	85.5517	92.0576	89.0434	-0.9351	0.676455	-0.9351
		370.37	-1.27297	-0.898566	-2.22337	-1.04257	3.70946	0.0230401	19.5208	21.9976	34.5257	10.6503	21.1048	14.1639	39.2489	61.6266	62.1738	66.0041	71.7043	82.4181	65.8549	68.9288	70.988	77.6431	81.8511	84.4177	-1.6215	-1.29322	-1.4126
		123.457	-3.23138	-1.84897	-1.18657	-1.35937	0.138241	-0.812165	-1.99297	0.282242	4.94787	-0.408963	0.397443	0.714245	7.79909	3.70946	2.06785	17.9858	32.3704	33.3552	1.27333	16.225	26.3121	11.5694	31.8034	15.1208	-0.248697	0.258645	-0.427759
		41.1523	-3.57698	-0.696964	-1.01377	-1.24417	-1.53217	-1.35937	0.195841	-1.12897	-0.380162	-0.495363	0.282242	-0.754565	0.800645	-0.495363	-1.07137	-2.15869	-2.21838	-0.905256	-0.0397915	1.72098	-0.308384	0.198957	0.915204	-1.65135	-0.248697	0.109427	-0.845569
		13.7174	-2.02177	-0.927366	-1.70497	-0.812165	-1.84897	-1.27297	-0.639364	-1.38817	-1.56097	-0.207361	-0.207361	-0.00576004	-0.236162	0.541443	-1.18657	-2.87494	-1.65135	-1.35291	-0.517289	-0.427759	-1.08432	-0.129322	-1.11416	-0.785882	0.437706	0.616768	0.765986
		4.57247	-1.73377	-2.79938	-2.65538	-2.68418	-0.207361	-0.927366	-0.552964	-0.783365	-1.79137	-1.35937	-1.15777	-0.120961	0.887046	-1.15777	-0.984966	-4.51633	-3.14353	-2.06916	-1.14401	-0.517289	-2.099	-1.32307	-2.03931	-1.86025	0.945048	0.228801	-0.487446
		1.52416	-2.59778	-1.21537	-0.264962	-0.956166	1.43425	-0.0345602	0.829445	0.887046	0.0230401	0.224641	0.915846	0.570244	0.0518403	0.483843	-0.236162	-3.054	-3.11368	-2.81525	-1.08432	-0.368071	-0.636664	-0.9351	-0.905256	-1.32307	-0.00994787	1.15395	-1.05447
		0.508053	-2.54018	-1.10017	-0.351362	-0.322562	0.426243	-0.00576004	-0.524163	0.771845	0.887046	-1.30177	0.887046	0.887046	1.14625	-0.495363	0.973446	-2.87494	-2.75556	-1.38275	-0.905256	-1.38275	-0.9351	0.169114	-1.91994	0.825673	0.497394	1.09427	-0.845569
	2	10000	2.21978	9.7527	17.159	69.1615	74.4472	71.0289	93.6909	94.3872	95.6849	92.9946	94.4189	96.0647	102.363	103.503	100.496	93.7717	96.3643	97.329	92.7769	95.882	96.8467	95.0982	95.7011	90.3049	-2.54638	-0.526559	-2.48608
		3333.33	-0.565496	-0.502194	-0.312289	58.6534	52.8296	60.6157	92.0134	93.6593	93.3111	86.8543	84.8287	85.5883	101.414	97.2042	99.3248	87.8932	95.7011	95.9724	87.3505	95.2489	96.1232	91.0585	88.2851	91.5107	-2.21476	-0.25524	-1.76257
		1111.11	-1.48337	-1.57833	-0.597147	23.2676	28.4267	34.8835	71.4087	79.4797	81.2521	62.1666	50.9938	65.3634	88.3419	94.6404	90.5258	86.0844	92.807	82.2558	81.4418	89.2196	89.2799	83.2205	89.5814	88.1042	-1.52139	-0.586852	-0.828024
		370.37	-1.19851	-0.976958	0.922097	1.01705	2.53629	1.65007	42.2265	36.4344	46.0563	22.0649	25.1983	24.1222	67.2308	63.0528	50.8989	60.8517	70.1067	35.6794	70.167	70.7398	74.9603	75.4728	74.5684	41.0756	-0.164801	-1.40081	-1.43095
		123.457	-3.09757	-0.470544	-0.6921	-1.00861	0.478984	-1.13521	0.320729	5.13167	3.51747	0.953747	3.01106	1.30191	4.75186	8.32841	5.73304	29.0773	44.4219	36.011	15.2702	26.0928	27.7509	5.26157	8.21593	3.39249	-0.556706	-0.25524	-1.73242
		41.1523	-1.76823	-0.882005	0.289078	-0.818704	0.384031	-0.818704	0.605587	1.112	0.763842	0.827144	1.65007	2.34639	1.99823	1.0487	1.1753	1.01091	-3.11916	3.93512	-1.34051	-0.225094	-0.526559	-1.0089	-1.88315	-1.40081	-0.737585	0.25725	-1.21993
		13.7174	0.732191	-0.248987	-0.375591	-0.375591	-0.438893	0.763842	-0.154034	-0.248987	1.46016	1.52346	0.00422012	2.12483	2.18813	2.8528	0.858795	-3.02872	-4.17429	-1.43095	-1.37066	-1.21993	-1.67213	-2.06403	-1.94345	-0.858171	-0.647145	0.136664	-0.285387
		4.57247	-3.41408	-2.24299	-2.11639	-1.13521	0.130824	-0.976958	-0.755402	-1.54667	-0.723751	0.00422012	0.384031	1.08035	0.162475	0.953747	0.732191	-4.65663	-2.63681	-2.15447	-2.66696	-1.9133	-3.26989	-2.06403	-3.39048	-2.06403	-0.556706	-0.556706	-1.49125
		1.52416	-0.787053	-1.51502	-1.42007	-0.787053	-1.23017	-0.976958	-1.10356	-0.597147	-0.597147	1.42851	0.890446	1.08035	1.80832	1.1753	1.49181	-2.00374	-4.02355	-2.33535	-0.586852	-1.85301	-2.09418	-2.54638	-2.99857	-1.64198	-0.315533	-0.466266	1.22194
		0.508053	0.668889	-0.850354	-0.280638	-0.913656	1.96658	-1.16686	0.605587	-1.16686	0.827144	0.00422012	2.12483	1.71337	2.15648	1.20695	1.61842	-3.02872	-1.9133	-1.21993	-2.03388	-0.0743614	-2.84784	-0.556706	-1.43095	-0.43612	1.01091	-0.225094	0.377836
A/California/04/2009	1	10000	97.7616	98.1651	99.3179	100.586	99.8943	100.298	100.183	100.183	100.067	99.779	100.183	100.442	100.672	99.3467	98.5974	96.9683	102.025	77.9296	102.772	102.738	97.8507	102.636	102.568	98.5294	-17.0601	-13.7343	-15.7366
		3333.33	99.145	99.6638	99.9808	100.961	101.335	101.076	101.134	99.9808	100.5	100.471	101.191	100.961	101.22	101.191	100.557	101.787	99.0045	79.2871	103.009	103.077	102.738	61.3005	102.907	101.176	-15.0918	-16.2457	-17.2298
		1111.11	95.5137	97.6464	98.511	101.134	101.249	101.22	100.672	100.442	100.672	100.845	99.779	97.2717	101.105	101.307	100.759	101.991	102.704	98.8009	102.772	102.602	102.534	100.871	102.33	102.262	-17.2977	-14.2434	-15.3633
		370.37	90.499	91.9688	91.7959	101.249	101.191	101.249	98.1651	98.9144	99.7502	100.154	99.9808	99.8655	101.076	100.903	100.269	100.532	102.296	101.855	102.127	101.889	102.093	100.464	101.176	100.735	-16.7887	-16.7208	-16.9923
		123.457	65.3102	79.5473	77.3858	96.3495	100.701	100.73	90.2396	91.3636	94.0727	94.7067	97.07	96.7818	98.4821	98.9721	98.5974	99.1063	100.939	100.43	97.3755	98.224	100.633	93.1334	96.7307	95.509	-13.6325	-14.1076	-15.1257
		41.1523	21.6189	36.6054	39.1704	98.5974	99.3179	88.9139	69.6332	77.5876	78.5963	86.2624	86.4353	86.9829	91.8247	91.623	91.3059	94.8642	95.8823	97.3755	95.6447	96.595	95.2036	79.7962	89.027	83.7328	-14.5827	-13.2931	-15.2615
		13.7174	1.84833	10.6096	5.94078	91.6806	93.0351	89.8073	36.6342	43.9545	44.6462	49.7762	61.1313	65.9442	67.9328	70.152	69.2297	77.5902	82.0021	81.3573	72.6015	80.6446	78.5065	38.1215	46.436	47.2845	-14.2434	-13.9379	-12.275
		4.57247	-3.13755	-5.789	-4.89558	76.4059	77.5587	61.7941	2.36709	9.13982	8.21757	14.4715	18.9098	21.6766	34.1268	37.7582	27.2388	39.988	47.7596	62.7258	53.1216	45.6555	48.2008	4.32018	14.128	7.51027	-14.1076	-14.9221	-15.6687
		1.52416	-2.24413	-2.70525	-0.947221	13.5781	20.5526	21.9359	0.205583	1.07019	-0.0249774	0.897266	1.58895	1.27193	2.36709	5.73904	0.551425	-3.38352	54.4112	-4.23195	6.28853	-0.566748	14.4674	-16.042	-15.2954	-11.766	-14.6506	-13.0556	-16.1778
		0.508053	-2.53233	-0.918401	-1.09132	2.33827	2.71293	2.05007	-1.3507	-0.169078	0.897266	-0.74548	1.44485	0.781986	0.810806	-1.37952	-0.543739	-17.9086	-15.4651	-14.9561	-11.4945	-12.9198	-13.2253	-18.3498	-16.3135	-12.6483	-12.4447	-13.3949	-15.2954
	2	10000	99.5006	99.5006	99.5006	100.617	99.8531	100.382	99.9706	100.118	99.9119	100.353	74.1764	100.206	100.029	99.5593	92.5379	100.739	100.553	101.018	101.422	101.174	101.08	101.174	100.335	94.6535	-7.37084	-8.76801	-6.74988
		3333.33	97.9729	97.826	98.0904	100.617	100.558	100.294	98.5311	97.4735	99.5887	96.8859	97.4441	98.1198	100.235	98.8836	97.5616	99.8385	101.205	100.708	101.329	100.491	101.298	101.298	100.335	99.7454	-4.32812	-4.7007	-2.62047
		1111.11	95.0057	95.5932	89.8938	100.118	100.499	100.235	89.747	98.5605	98.0317	95.652	90.1876	93.0373	100.059	100.118	99.7062	100.801	100.925	93.1942	100.366	100.863	101.453	99.0934	99.0934	99.5591	-6.43939	-4.76279	-5.50795
		370.37	83.3131	84.3413	77.4374	96.4746	98.5898	98.7074	96.4158	53.9054	95.9752	93.1842	94.2712	95.8577	99.2068	98.2961	92.7142	99.6212	99.0934	98.7208	97.3236	98.4103	97.2305	92.2938	90.462	92.5733	-5.63214	-5.29061	-6.47044
		123.457	40.7439	54.6692	42.4478	96.8271	96.7684	99.9706	82.2555	83.0781	83.0193	88.9244	87.2792	73.6476	91.9503	86.8679	90.5402	96.7337	97.8515	97.7273	94.6846	94.5293	96.5164	78.7879	77.0802	79.2226	-1.44064	-3.8003	-4.7007
		41.1523	20.3553	26.701	17.6525	94.095	90.452	90.7164	41.5665	58.459	49.4399	67.2138	56.8726	38.8049	73.9708	74.7934	85.2227	90.1826	90.7725	84.6249	84.7491	87.9471	89.7479	56.4953	54.7876	62.0219	-3.39667	-4.26602	-4.20392
		13.7174	3.16895	0.0842179	0.75992	82.373	80.1696	77.9662	30.3439	23.7925	26.1722	27.9643	25.9078	31.8422	39.5393	44.4749	61.4556	65.0646	71.8641	59.7553	57.3646	61.8356	66.1202	22.6528	11.1339	16.4431	-1.96846	-3.39667	-2.40313
		4.57247	-0.532727	-3.1474	-1.41408	37.4535	45.65	47.0308	-1.47283	-0.944024	-1.35532	-1.47283	1.49438	2.11132	6.45932	14.744	11.4243	24.2673	34.1406	17.2193	28.5209	29.7007	24.6709	0.0186289	-0.695479	-0.105564	-0.633383	-3.58296	-3.17933
		1.52416	-3.73497	-3.47056	-1.32594	8.86835	13.2163	9.69094	-0.944024	-0.855889	-0.385836	0.906812	-1.09092	0.965569	-0.356457	1.58251	-0.415214	-7.2156	-3.33458	-4.82489	-2.8378	-3.89344	-2.43418	-5.78738	-7.37084	-4.91803	-3.83135	-3.45877	-2.8378
		0.508053	-2.55983	-0.797133	-0.444592	-1.73724	1.0537	-3.23554	-1.97227	0.436758	-0.0626738	-0.914646	1.17122	-0.268322	4.07967	0.994947	0.348623	-6.40835	-3.83135	-3.21038	-2.21684	-2.09265	-4.32812	-3.52086	-4.94908	-3.95554	-1.19225	-3.98659	-4.73174
A/Victoria/2570/2019	1	10000	73.8424	78.1797	80.9915	99.5374	99.3579	99.986	96.1273	98.8194	99.2083	94.4522	94.8411	94.9308	92.2387	94.1232	91.6404	99.8412	99.8721	99.8412	99.8412	100.46	100.212	98.1086	97.397	92.6014	7.20886	8.41549	0.680665
		3333.33	54.6684	58.3177	66.424	87.8415	99.8963	100.136	94.6317	90.6533	97.5033	91.6703	92.7472	92.1489	90.0251	91.4011	89.367	99.2533	49.3792	96.2213	99.5937	100.027	99.8102	94.7671	96.5925	95.0765	-2.44421	0.587847	-0.92818
		1111.11	6.32952	21.0465	25.2642	99.0887	99.8365	99.986	88.4996	90.1149	90.743	78.2096	78.0302	63.6721	72.4066	80.2437	71.0605	99.7793	100.027	96.5616	98.0776	97.6135	98.2942	88.734	89.8168	95.1075	-1.29945	-0.216575	-1.05194
		370.37	-0.281179	2.94939	7.58585	99.3878	99.6869	99.657	72.4066	77.5216	78.5985	51.5874	59.5441	65.766	44.5579	40.1009	46.6518	97.7682	98.5108	98.387	92.1992	92.9108	92.3539	66.767	76.5748	84.124	-2.69172	-1.11382	-2.38233
		123.457	-3.66131	-1.77681	1.18454	98.4306	98.2212	98.3109	35.943	40.1009	49.8823	28.2256	26.8197	23.9182	4.41511	13.5983	6.12013	93.1273	95.1693	94.829	74.5947	72.1814	78.8334	40.3449	61.8786	52.504	-1.23757	-1.20663	-4.17681
		41.1523	-5.69537	-0.311092	-0.789694	91.9395	93.4352	94.0035	5.97057	3.48782	12.4317	2.47079	1.75288	2.41096	2.35113	5.52188	1.30419	62.7449	0.773483	78.7715	44.4907	40.1592	46.6874	4.60996	38.1482	7.42544	-2.5989	2.62984	-4.45526
		13.7174	1.45376	-0.999083	1.45376	28.8238	35.0457	55.1171	1.51358	3.81685	2.2614	-1.41786	-1.56742	2.74	0.616201	0.0179476	-1.29821	1.94918	17.326	29.6089	1.14475	5.19781	1.85636	1.63978	0.371272	1.26851	-3.12487	-1.7326	-0.43315
		4.57247	-4.3493	-1.35803	-1.59734	-1.59734	5.3424	8.54305	-0.52048	0.137598	-1.83664	-2.16568	-1.62725	-0.610218	-1.14865	0.915327	-0.96917	-6.46632	-0.804422	0.587847	-4.82653	-1.76354	-3.55802	-3.99117	-4.98123	-4.30057	-2.44421	-3.37239	-4.02211
		1.52416	-2.34515	-1.029	0.287161	-1.11873	6.68847	3.03913	1.99218	1.21445	-0.0119651	-0.640131	2.53061	-0.0717904	-0.759781	0.855502	-0.40083	-5.47626	-1.36133	-1.23757	-2.7536	-2.44421	0.804422	-5.13593	-5.47626	-0.680665	-4.60996	-1.94918	-2.07293
		0.508053	-2.97332	3.90659	0.616201	-0.490568	-1.77681	1.00507	-0.0418777	1.57341	-1.5076	-2.55454	3.03913	1.48367	-0.40083	-1.029	-1.17856	-0.711604	-3.49614	-3.24863	-0.866301	-3.27957	-3.58896	-2.81548	-4.67184	-2.28951	-0.618786	-2.84642	-3.65084
	2	10000	73.5242	73.932	77.1943	98.3707	98.9533	99.1281	97.06	97.2056	97.293	93.0985	92.1081	93.0111	90.6808	92.2829	92.079	98.7644	99.3932	99.483	98.3153	99.1237	99.5429	96.2193	95.8301	92.7161	1.03399	0.105795	1.24359
		3333.33	48.2406	57.0957	67.7567	99.2155	99.5359	99.5068	74.3689	94.8171	96.2152	91.3508	85.9911	87.3019	82.6996	85.8164	82.8744	99.3333	99.3333	98.8542	98.7345	99.2734	99.4231	94.0336	91.0993	89.6022	-2.58898	0.0758528	0.315388
		1111.11	5.59655	19.4326	32.1035	99.0116	99.1281	99.3029	73.9611	91.0304	81.8258	73.8154	72.0095	78.7964	63.8535	59.2803	59.7173	98.0458	98.7345	96.4589	95.9798	94.7522	97.0577	84.1827	86.0391	87.5362	-1.99014	-0.163682	-0.103799
		370.37	-1.04474	2.71283	6.64518	98.8077	98.8368	96.7687	67.7276	38.6282	64.3196	42.7936	48.2115	32.5986	23.2484	23.9184	18.4131	96.9978	96.9379	97.2374	84.6618	90.8897	90.9496	56.696	67.6547	69.8405	-1.48113	-1.42124	-2.02008
		123.457	-2.58855	0.64471	1.31467	94.1762	97.4386	97.6134	24.1223	32.5986	9.00458	5.45091	7.95596	10.8397	4.22751	2.80022	3.35366	89.6022	93.9138	94.1234	62.7143	69.6609	75.5894	18.58	26.4547	26.0355	-1.3913	-1.06194	-1.7506
		41.1523	-2.12249	-0.666071	0.965124	87.768	91.6421	90.6226	24.4135	5.59655	4.28577	0.557325	3.2954	3.14976	1.31467	1.80985	4.40228	49.2704	76.8769	78.5536	35.1678	46.8152	42.803	1.60289	6.00435	1.21365	-1.42124	0.375272	-1.27153
		13.7174	1.43118	-0.0252447	2.04288	30.6762	46.6968	42.2693	-0.0543732	22.3163	0.0621407	0.994252	1.22728	12.6748	1.19815	2.24678	2.36329	0.255504	-1.66078	12.1724	-2.3195	0.97411	0.405214	3.15987	-1.90031	-1.84043	-1.09188	0.554923	-0.91223
		4.57247	-3.02548	-1.83121	6.32476	1.34379	2.53806	1.13989	-1.42341	0.0912692	-1.24864	0.673839	0.0330123	0.557325	1.37292	1.78072	3.96536	-5.8227	-3.57706	1.21365	-2.64886	-1.06194	-3.21776	-2.37938	-2.46921	-0.43316	0.97411	0.524982	-1.84043
		1.52416	-0.782585	-2.47204	-1.45254	-0.666071	0.935995	1.25641	1.48944	-0.0543732	-0.782585	-0.374786	0.965124	0.26604	1.48944	0.120398	-0.0543732	-3.21776	-3.30758	-2.73869	2.35144	-1.93026	1.63283	-2.70875	-2.43927	-2.61892	-0.882288	-1.18171	0.644749
		0.508053	-0.345658	5.48004	3.2954	-1.36515	0.353426	-1.97685	0.702967	-1.59818	-0.86997	-1.16126	0.324297	0.0038838	0.64471	-0.607814	4.37316	0.465098	1.30347	-1.48113	-2.10991	-1.99014	-2.02008	-1.42124	4.38749	-0.253508	-0.0139729	-0.313392	-0.0439148
A/Hawaii/66/2019 X-345A	1	10000	87.9974	66.3295	93.4217	102.996	103.47	103.411	56.8146	53.7616	58.2671	95.2002	95.3781	96.6526	75.6369	21.245	73.2952	98.5871	97.5622	88.9101	96.4166	97.6827	98.4364	100.456	100.366	97.0195	4.28884	-1.01694	-4.24262
		3333.33	85.5075	81.5355	84.885	103.885	103.855	103.885	20.2372	26.4618	29.2778	87.9677	87.7899	90.9911	59.4527	60.2234	59.8677	95.3313	97.2908	78.0272	93.9144	97.1702	82.5492	76.6103	100.094	97.6224	-4.72496	38.5051	-3.82057
		1111.11	55.9847	65.6181	67.9301	103.381	103.529	103.559	3.01552	1.50381	1.08883	49.4932	63.2172	65.9738	30.3745	30.8784	25.8394	91.985	94.7585	16.1063	75.5552	77.4243	80.1375	87.0109	93.1306	94.9696	-4.24262	-3.21764	-3.39852
		370.37	15.7613	27.1732	28.5664	102.877	102.759	102.937	-1.54926	-1.25284	-0.956429	16.2949	20.0593	21.8674	1.23703	0.525641	-0.98607	76.1883	6.09763	74.1685	42.4543	45.1675	0.701409	72.3295	75.4949	76.0074	-3.91101	-3.66984	-3.79042
		123.457	-2.26065	0.347792	0.140303	97.1269	98.7868	100.358	4.49759	-1.99388	-1.69746	1.91879	-0.12647	3.10444	0.614565	0.110661	-0.808222	49.4483	60.5121	58.7937	-0.052254	11.6747	12.338	44.5646	73.0229	45.4991	-2.94632	-1.89119	-3.85071
		41.1523	-3.38702	1.56309	-1.48997	85.7446	68.1376	89.598	-0.452525	1.02954	-1.99388	-1.54926	-0.689656	0.673847	-0.422884	1.29632	-0.482166	6.03734	10.6498	10.7402	-2.82573	-1.58973	-0.956649	0.550676	27.0193	3.71606	-3.21764	-2.61471	-4.18233
		13.7174	-2.37921	-1.69746	-3.4463	72.1392	60.3123	23.6163	3.4305	3.25265	-2.73491	-1.34177	-0.393242	20.0593	-0.689656	-0.689656	-1.93459	-5.23745	-4.63452	-4.09189	-3.24778	-3.60954	-4.84555	-3.06691	-3.33822	-3.69998	-1.28826	-2.19266	-2.19266
		4.57247	-1.93459	-4.33555	-3.14989	2.86731	2.80803	14.8128	-3.17953	-1.40105	-2.88312	-4.92837	-1.84567	-0.00790437	0.407075	1.44452	-0.452525	-6.23229	-5.87053	-3.94115	-3.91101	-3.73013	-2.88603	-4.21247	-3.36837	-4.03159	-2.97647	-3.24778	24.1252
		1.52416	1.23703	-2.52742	5.1497	-2.73491	0.021737	-1.93459	0.466358	-0.33396	-1.81603	-0.956429	-0.837863	0.851696	-0.156111	-1.13428	-0.98607	-3.15734	-5.32789	-5.35804	-4.63452	-3.00661	-2.64485	-3.60954	-7.58888	-0.986796	-2.82573	-0.836063	-3.27793
		0.508053	-0.867504	4.46794	1.41488	-2.14208	-2.17173	-2.79419	10.4259	2.77839	-1.84567	-2.20137	-0.600732	1.3556	12.2636	0.94062	-0.363601	-4.09189	-2.43383	-3.85071	-4.48379	-2.61471	-2.40368	-2.85588	-3.27793	-0.202987	-0.534598	-2.25295	-3.79042
	2	10000	78.5409	78.0996	85.3069	100.369	100.575	99.4568	47.6819	49.8882	44.5342	88.484	87.4838	88.0428	56.1541	59.2724	57.5956	96.9543	96.4515	96.9857	98.3368	100.222	99.1537	102.39	102.264	100.285	-7.14301	-4.97497	-6.04328
		3333.33	74.746	72.0396	74.2165	101.222	101.134	101.281	9.58619	13.3811	11.3512	74.8049	71.0983	80.2765	38.533	43.0339	37.1504	93.7493	96.2944	95.1947	90.0731	93.7808	92.8381	100.002	56.4528	97.7398	-4.00092	-4.97497	-4.69218
		1111.11	37.5917	40.4452	39.2096	100.516	100.016	99.6627	-0.474603	-0.0333399	-1.21004	26.1483	30.4432	34.8559	8.38007	9.49794	5.82075	89.6018	88.4392	83.1291	65.4077	64.905	65.3135	83.4747	87.6537	71.7547	-4.50366	-3.43535	-0.921678
		370.37	2.34948	2.84958	10.7629	97.0739	97.6917	98.0153	2.96725	-0.00392234	1.55521	1.3787	2.84958	6.49735	7.35046	0.702098	1.05511	69.1154	71.3777	71.1892	39.5798	40.5853	11.2068	46.2724	68.2985	63.9624	-4.62934	-5.85475	-5.54054
		123.457	-0.474603	0.849186	-1.03354	87.5427	87.8368	89.3665	5.08531	-1.79839	0.702098	5.70308	-0.0627574	2.3789	0.672681	0.349088	3.90861	36.2806	28.5197	36.7519	-1.8643	-2.02141	13.4062	14.3803	24.6549	20.0675	-3.87524	-2.74409	-4.09518
		41.1523	1.55521	2.76133	-1.53363	67.627	76.717	79.4234	5.96784	-1.4748	-0.0627574	-2.21024	1.3787	2.64366	6.85036	9.11551	5.43832	2.84882	-2.36704	2.88024	-4.44081	-4.47223	-3.84382	-2.17851	-1.42441	-3.27824	-3.9695	-0.198999	-4.78644
		13.7174	0.790351	-0.209845	0.702098	17.5878	44.3577	44.2989	1.93763	4.26162	-0.621691	10.9394	3.99686	5.11473	6.46793	1.31987	0.819769	-2.80693	-6.26322	-3.71813	-4.69218	-2.80693	-5.03781	-1.39299	-4.78644	1.59199	2.03188	-0.921678	0.523681
		4.57247	-0.915866	-4.09296	0.849186	-2.44558	-1.59247	1.17278	-2.21024	3.49676	2.0553	4.43813	0.790351	8.79192	2.49657	6.29143	9.46852	-7.70858	-7.39437	-1.1102	-4.47223	-4.18945	-4.47223	-4.18945	-6.45175	-4.31513	6.68217	0.0523681	0.555102
		1.52416	-2.475	-2.6515	1.40812	1.23161	4.49696	1.31987	-0.180428	-0.180428	-1.85723	4.52638	1.26103	2.0553	3.20259	7.17396	2.49657	-1.20447	-1.58152	-6.13754	11.4267	-2.93261	4.89118	-4.75502	-6.70311	4.45129	4.45129	0.429418	-1.67578
		0.508053	-1.94548	4.96764	1.55521	-0.798196	2.14356	-0.445185	4.5558	-0.739361	0.437341	-1.73956	2.23181	3.76152	0.0549127	1.73171	4.32045	0.586523	7.37343	0.335156	-3.2154	-0.0104736	-3.30966	-2.96403	0.617943	-2.55556	-0.356103	-1.14162	-1.98999
A/Victoria/4897/2022	1	10000	44.1939	36.7313	49.0546	94.2015	98.7763	100.034	80.7632	91.9713	92.8863	80.4201	84.7089	79.7339	81.8783	84.2229	83.4509	99.7335	99.8528	100.27	93.7974	87.1154	74.6167	83.1481	84.1921	80.2844	-3.71681	-2.28498	-3.98528
		3333.33	-0.181083	-0.209676	0.247798	98.4903	100.12	100.292	77.2178	65.8667	72.4429	18.1179	32.6999	31.6991	30.0694	25.6662	22.1494	99.5247	98.8983	69.2175	84.2518	65.5782	74.1096	43.7725	52.6917	45.6816	-3.68698	-1.95685	-3.35885
		1111.11	-1.78224	-1.41054	-0.924479	98.5475	98.4332	99.4625	19.1472	16.7455	23.7219	2.47798	8.76825	3.99337	3.02123	4.56521	4.45084	96.84	97.198	90.4564	42.1617	58.0611	44.9657	-1.92702	-1.74804	1.20513	-3.15004	-2.9114	-2.58328
		370.37	-1.89661	-1.55351	-0.552781	95.7741	96.975	91.4281	-0.381228	-1.09603	0.104838	-0.0381228	-0.152491	0.13343	1.79177	0.991194	1.93473	90.9337	89.5615	82.0742	-1.30059	2.18952	3.11425	-3.508	-3.53783	-3.59749	-1.74804	-2.52362	-2.7026
		123.457	-2.84015	-0.638557	-0.953071	81.5924	91.3995	85.6811	-0.695742	-1.32477	-0.152491	0.648088	-0.238268	-0.781518	1.76318	0.390759	0.905417	44.1305	49.4402	43.9216	-3.29919	-3.32902	-3.68698	-3.23953	-1.71821	-2.7026	-2.34464	-1.77787	-3.26936
		41.1523	-2.38268	-1.06744	-0.381228	9.94053	17.546	19.7476	-0.209676	-0.295452	0.562312	0.190614	0.991194	0.733865	1.30571	0.848233	0.162022	11.6754	-1.41991	-1.15144	-2.31481	-2.07617	-2.82192	-0.674157	-2.28498	-1.65855	-1.86736	-1.47957	-2.94123
		13.7174	-1.83943	-0.238268	-1.09603	-0.295452	0.333575	0.619496	-0.209676	0.0190614	-0.524189	0.190614	0.190614	-0.0381228	1.19134	0.476535	0.13343	-6.491	-4.93984	-3.35885	-3.41851	-2.04634	-2.9114	-4.16426	-3.06055	-3.06055	-2.04634	-0.942627	-2.67277
		4.57247	-4.0982	-2.15394	-2.32549	-1.81083	-0.953071	-0.867294	-1.98239	-1.18181	-0.352636	-0.524189	-0.00953071	-0.581373	0.162022	-0.609965	0.333575	-6.34185	-4.61171	-3.83613	-4.52222	-3.17987	-5.68559	-3.56766	-5.14865	-4.07477	-2.76226	-1.95685	-2.61311
		1.52416	-2.09676	-2.43986	-1.32477	-1.09603	-1.06744	0.0190614	-0.352636	1.16275	-0.638557	-0.838702	0.476535	0.562312	1.6774	-0.123899	0.705272	-4.13443	-4.9995	-3.71681	-4.46256	-2.46396	-4.46256	-4.4029	-5.53644	-5.47678	-2.79209	-2.22532	-2.37447
		0.508053	-1.83943	-0.953071	-1.06744	-1.18181	1.04838	-0.438413	1.53444	-0.066715	0.419351	-0.524189	1.96333	0.362167	1.79177	0.505128	0.733865	-3.17987	-3.77647	-3.12021	-3.53783	-2.58328	-2.58328	-3.26936	-4.58188	-1.8077	-2.79209	-0.853137	-0.525007
	2	10000	4.58474	1.36289	6.80935	132.807	132.653	132.922	124.56	122.144	115.24	86.0898	92.4568	79.2626	75.3887	88.161	86.0131	99.7888	99.9072	100.825	96.3252	97.8942	100.233	85.2237	87.7104	66.6029	-1.21968	-0.331564	-1.93017
		3333.33	-1.55211	-1.43705	0.48072	133.305	132.768	132.768	71.8983	65.8382	75.8873	22.1131	15.3242	12.5626	8.61205	10.7599	15.516	99.3744	99.3152	100.855	81.4344	86.3487	83.8323	29.45	36.0516	40.3738	-2.01899	-0.242752	-1.51572
		1111.11	9.26409	-2.35757	-0.324742	132.116	102.007	60.315	13.675	14.9023	13.79	1.86151	2.93546	2.89711	3.97105	3.62586	3.39572	95.4074	97.2133	43.5118	32.5584	47.3011	53.2515	3.99061	7.09902	4.64189	-1.69334	-1.04206	-0.509187
		370.37	-3.08633	-1.24527	-0.363097	121.338	120.84	37.647	-0.900072	3.81763	0.442365	-0.248031	0.0588115	0.48072	2.62862	7.1929	2.4752	72.8789	79.9246	23.5588	2.09596	6.50694	1.97754	-2.04859	-1.60453	-1.48612	0.171703	-0.213148	-0.746018
		123.457	-4.35205	-1.78224	-0.74665	96.4841	100.32	98.6703	-0.363097	-0.66994	0.864273	1.70809	-0.516518	-0.0562545	2.09164	4.39296	2.39849	24.4173	42.2684	45.2288	-1.04206	-1.42691	-1.45651	-1.01245	-2.1078	-0.627603	-0.0651286	0.23091	-0.982849
		41.1523	-3.81508	-2.24251	-0.593229	28.1349	25.6035	33.8882	2.51355	-0.17132	1.28618	1.09441	1.51631	1.05605	2.74368	1.47796	0.404009	-1.54532	-2.31502	0.941404	-0.568395	-0.894038	-0.420375	0.171703	-1.66374	-0.183544	-0.30196	0.704573	-0.361168
		13.7174	0.557431	-0.823361	0.672497	0.0971668	0.787563	1.74645	0.519075	-0.286386	0.0588115	4.23954	-0.363097	1.47796	2.51355	0.672497	5.46691	-3.46958	-3.11433	-1.51572	-0.894038	-1.3677	-1.27889	0.734177	-1.3381	-1.3973	-0.213148	1.35586	-0.390771
		4.57247	-4.04521	-3.00961	-3.08633	-2.31922	-0.785006	-1.89731	-1.43705	-1.24527	-0.324742	1.05605	0.327299	0.710852	1.32454	0.212233	0.825918	-3.79522	-5.80829	-1.93017	-1.90057	-1.54532	-2.8775	-1.69334	-2.69988	-1.98938	-0.657207	0.349326	-0.627603
		1.52416	-2.28086	-3.31646	-1.62882	-0.900072	-1.05349	-1.01514	-0.823361	5.7354	-0.363097	-0.516518	0.749207	0.940984	2.01493	1.89987	1.32454	-2.81829	-3.23275	-1.72295	-2.04859	-1.42691	-2.1374	-1.66374	-2.64067	-2.16701	-0.124336	-0.124336	-0.597999
		0.508053	-1.43705	-2.20415	-1.55211	-1.28362	0.557431	-1.1302	-0.286386	-0.976782	1.55467	-0.17132	1.82316	44.5893	2.43684	0.0971668	1.82316	-3.17354	-3.29195	-1.60453	-1.60453	-0.716414	-1.63414	-1.3381	-1.81176	0.290118	-0.183544	1.08942	0.822988

## Sheet: Figure 5A
Biological Replicate:
1																					2
Summary:																					Summary:
Antibody Groups:	4 mABs, (+) / (-) controls, mock = 7 groups																				Antibody Groups:	4 mABs, (+) / (-) controls, mock = 7 groups
Animals Requested:	35 8-week-old female BALBc mice																				Animals Requested:	35 8-week-old female BALBc mice
Mouse Groups:	n =5 in each survival group			Challenge w/ A/Aichi/2/1968 X-31 (H3N2)																	Mouse Groups:	n = 5 in each survival group			Challenge w/ A/Aichi/2/1968 X-31 (H3N2)
Caging Request:	7 cages with 5 mice																				Caging Request:	7 cages with 5 mice
			IP at 10mg/kg, 200uL																					IP at 10mg/kg, 200uL
			2023-10-19	2023-10-20	2023-10-21	2023-10-22	2023-10-23	2023-10-24	2023-10-25	2023-10-26	2023-10-27	2023-10-28	2023-10-29	2023-10-30	2023-10-31	2023-11-01	2023-11-02	2023-11-03	End Point Weight Loss					2024-07-31	2024-08-01	2024-08-02	2024-08-03	2024-08-04	2024-08-05	2024-08-06	2024-08-07	2024-08-08	2024-08-09	2024-08-10	2024-08-11	2024-08-12	2024-08-13	2024-08-14	2024-08-15	End Point Weight Loss
	Weight (g) / Day	#	-1	0	1	2	3	4	5	6	7	8	9	10	11	12	13	14				Weight (g) / Day	#	-1	0	1	2	3	4	5	6	7	8	9	10	11	12	13	14
rFluA-168	Cage 1	1	21.6	21.5	21	19.1	18.8	19.3	19.8	20.1	20.2	20.4	20.7	20.7	20.6	20.5	20.7	21.2	16.2		FluA-168	Cage 1	1	21	21.2	20	20.1	19.9	20.5	20.6	20.3	20.9	19.7	20.1	19.9	20.5	20.4	20.1	20.9	15.8
		2	21.4	21.4	20.8	19.4	19.1	19.2	19.7	19.8	20.7	20.8	20.8	20.9	20.8	20.6	20.4	20.6	16.1				2	19.1	19.3	18.8	19.1	18.9	18.6	18.8	19	19.3	18.6	18.7	18.7	18.9	18.9	18.7	18.9	14.3
		3	18.8	18.9	17.7	16.3	15.7	15.1	15.8	16.2	17	17.2	17.6	17.8	18	17.9	17.8	17.6	14.1				3	23.6	23.8	22.3	22.8	22.4	22.4	22.3	22.2	22.7	22.6	22.5	22.4	22.7	22.2	22	22.7	17.7
		4	20.5	20.5	19.3	18.2	17	17.4	18.1	18.2	18.9	19	19.7	19.6	19.7	19.4	19.4	19.5	15.4				4	21.1	20.9	20.4	20.8	20.6	20.7	20.7	20.9	20.9	20.4	20.4	20.2	20.6	20.2	20.6	20.9	15.8
		5	19.8	19.7	19.1	17.2	16.8	16.5	17.4	17.7	18.5	18.8	19.5	19.1	19.4	19	19.2	19.6	14.9				5	22.7	22.7	21.8	22.6	21.7	21.8	22.1	21.4	21.8	21.5	21.7	21.3	21.7	21.5	22	21.9	17
rFluA-168 (LALA-PG)	Cage 2	1	18.8	18.6	18	16.6	15.4	14.4	13.8										14.1		FluA-168 (LALA-PG)	Cage 2	1	18.5	18.7	17.8	18	18.4	17.9	17.9	18.2	18	18	18	18.1	18.2	18.1	18.3	19	13.9
		2	18.7	18.9	18.3	16.9	16	15.4	15.7	15.9	15.9	16.4	17.1	17.8	17.8	17.9	18.2	18.5	14				2	20.4	20.3	19.4	19.5	19.7	20	19.8	19.1	19.5	19.5	19.7	19.5	19.9	20.5	19.9	20.4	15.3
		3	19.4	19.3	18.9	17.3	16.6	16.2	16.8	17.1	17.8	17.8	18.2	18.5	18.9	18.7	18.8	18.9	14.6				3	21.4	21.3	20.9	20.8	21	20.7	20.5	20.5	20.6	20	20.8	20.5	20.5	20.4	20.8	21.3	16.1
		4	20.8	20.4	19.7	17.9	17.3	16.9	17.2	17.5	17.9	18.2	18.9	19.3	19.8	20	19.6	19.4	15.6				4	19.3	19.7	18.6	18.8	18.8	18.8	19	18.3	18.8	18.7	18.7	18.6	18.8	18.7	18.8	19.4	14.5
		5	21.4	21.8	20.8	19.1	18.1	18.2	18.8	18.9	19.3	20	20.4	20.6	20.5	20.1	20.4	20.6	16.1				5	18.8	18.9	17.7	18.4	18.4	18.7	18.5	18.3	18.1	17.8	17.9	17.9	18.1	18	18.3	18.5	14.1
rFluA-173	Cage 3	1	20.8	20.8	19.7	17.9	17.3	17.2	17.6	17.3	18.7	19	19.1	19.2	19.3	19.3	19.2	19.3	15.6		FluA-173	Cage 3	1	19.2	19.3	18.2	18.6	18.1	18.6	18.1	16.3	16.9	17.7	18.3	18	18.5	18.3	18.8	18.9	14.4
		2	22.5	23.4	21.7	20	19.2	18.1	18	17.9	19.3	19.9	20.4	20.4	20.9	20.9	21	21.1	16.9				2	21.3	21.1	21	21.5	20.9	20.6	20.8	20.1	20.5	20.3	20.5	20.7	20.7	20.9	20.7	21.1	16
		3	21	21.3	20	18.8	18.7	19.3	19.6	20.2	20.5	20.8	21.1	20.7	20.5	20.7	20.8	21.3	15.8				3	19.3	19.3	18.8	19.1	18.5	18.8	19	18.8	19.1	18.8	19.3	19.1	19.3	19.3	19.7	19.9	14.5
		4	20.1	20.2	19	17.4	17.3	18.3	18.6	18.9	19.1	18.9	19.1	19.3	19.5	19.3	18.9	19.1	15.1				4	21.4	21.5	20.4	21	20.9	20.7	21.1	21.1	20.8	20.8	20.7	20.4	20.9	21	21	21.2	16.1
		5	19	19.2	18.2	16.9	16.2	16.1	16.5	17	17.8	18.1	18.2	17.9	18.2	18.3	18.4	18.6	14.3				5	18.6	18.1	18	18.4	18.3	17.9	17.8	17.8	17.8	17.5	17.6	17.3	17.5	16.7	17.2	17.6	14
rFluA-173 (LALA-PG)	Cage 4	1	22.4	21.8	20.9	19.1	18.7	19.3	19.2	19.1	19.2	20.2	20.4	20.9	21	20.9	21.1	21.3	16.8		FluA-173 (LALA-PG)	Cage 4	1	19.5	19.5	18.7	18.9	18.9	18.7	18.5	17.9	17.9	18.2	18.4	18.5	18.5	18.4	18.5	18.5	14.6
		2	20.1	20.2	19.2	17.5	16.5	16.3	16.5	16.6	16.7	17.2	18.3	18.7	19	19.2	19	19.1	15.1				2	19.7	19.3	18.8	19.1	19	19	19	18.7	18.9	19	19.1	19	19.1	18.8	18.8	18.8	14.8
		3	21.4	21.1	19.9	18.4	17.7	17.4	18.5	17.7	17.8	19	19.5	19.6	20	20.1	20	19.9	16.1				3	18.6	18.7	17.9	17.2	17.3	17.5	17.4	17.3	17.6	17.4	17.7	18.2	18	17.8	17.7	17.9	14
		4	20.8	21	20.3	18.5	17.7	18.2	18.7	18.5	18.8	19.4	20.2	20	20	20.1	20.1	20.1	15.6				4	19.6	19.5	19.8	19.8	18.9	18.9	19	16.8	16.7	17.6	17.9	18.9	18.3	18.7	18.9	18.8	14.7
		5	20.5	20	19.1	17.4	16.3	15.5	14.7										15.4				5	21.2	21.4	20.3	20.5	20.2	20.2	20.3	18.9	19.5	19.7	20.1	20.3	20.2	19.7	19.7	20.4	15.9
r1G01 (+)	Cage 5	1	19.7	19.8	19	17.1	16.6	16.9	17.6	17.8	18	18.5	19.2	18.8	18.7	18.5	18.5	18.5	14.8		r1G01 (+)	Cage 5	1	19.1	18.7	17.8	18.7	18.2	18.3	18.3	18.5	18.5	18.4	17.9	17.8	18.2	17.8	18	18	14.3
		2	21.4	22.1	21	20.2	20	20.7	21.4	21.4	21.6	21.4	21.5	21.2	21	21.3	21.3	21.3	16.1				2	18.4	18.6	17.1	17.7	17.8	17.9	17.7	18	17.7	17.6	17.5	17.4	17.9	17.4	17.7	17.9	13.8
		3	18.5	18.4	17.6	16.1	15.7	16.3	16.6	17.4	17.4	17.4	17.9	17.8	17.7	17.9	17.6	17.7	13.9				3	18.9	19.3	17.7	18.7	18.8	19.1	18.9	18.7	18.7	18.3	18.5	18.5	18.7	18	18.4	18.6	14.2
		4	18.8	18.5	17.9	16.1	16.4	17	17.6	17.8	18.2	18	18.3	18.1	18.1	18.2	18.3	18.2	14.1				4	21.6	21.2	20.7	21.3	20.8	20.6	20.2	20.2	20.3	20.1	20.1	20	19.9	19.9	20.2	20.5	16.2
		5	20.1	20.3	19.4	17.4	16.5	16.1	16.6	16.5	17.2	18.2	18.6	18.8	18.7	18.4	18.4	18.6	15.1				5	18.2	18.5	17	17.4	17.4	17.6	17.5	17.8	17.4	17.3	17.4	17.1	17.4	17.5	17.8	17.7	13.7
r2D22 (-)	Cage 6	1	19.2	19	18.3	16.6	16.1	15	14.1										14.4		r2D22 (-)	Cage 6	1	19.7	18.7	17.5	16	14.9	14											14.8
		2	19.9	19.6	18.9	17.1	15.9	15.2	14.3										14.9				2	15.6	15	13.8	12.6	11.7												11.7
		3	20.2	20.2	19.7	17.6	16.5	15.5	14.5										15.2				3	19.2	18.3	17.1	15.7	14.7	13.7											14.4
		4	22.5	22.4	21.4	19.8	18.5	17.7	16.5										16.9				4	14.3	13.9	12.6	11.6	10.7												10.7
		5	19.9	19.7	18.7	17	15.7	14.9											14.9				5	19.8	19.6	18	16.7	15.4	14.7											14.9
Mock	Cage 7	1	19.2	19.1	18.6	18.7	19	19.1	19.5	19.8	20.4	19.8	20.2	19.8	19.9	20.1	20	20.2	14.4		Mock	Cage 7	1	19.4	19.6	18.4	19	18.8	19	19.4	19	19.5	19	19.5	19.7	19.8	19.6	19.7	19.7	14.6
		2	18.7	18.5	17.6	18.2	18.8	18.8	18.9	19.1	19.4	19.1	19.4	19.2	19.3	19.3	19.5	19.3	14				2	19.2	19.5	19	19.4	19.6	19.4	19.8	19.3	19.1	19.4	19.4	19.3	19.6	19.6	19.9	20.5	14.4
		3	18.1	18.3	17.3	17.4	17.8	17.9	18.5	18.8	18.7	18.4	18.6	18.7	19.1	18.8	18.7	19	13.6				3	19.7	19.9	18.6	19.3	19.1	18.8	19.1	18.9	19.3	19.2	19	19.1	19.2	19.3	19.6	19.8	14.8
		4	18.1	18.2	17.4	17.8	18.4	18.2	18.7	18.6	19	18.3	18.4	18	18.3	17.8	17.7	17.7	13.6				4	19.5	19.9	18.7	19.3	19.1	18.8	19.5	19.5	19.5	19.1	19.3	19.5	19.9	19.7	19.9	20	14.6
		5	20.2	20.2	19.3	20	19.8	19.7	19.8	19.9	20.9	20	20.4	19.9	20.8	20.5	20.4	20.8	15.2				5	18.1	18.1	17.4	17.8	17.6	17.6	18.4	18.1	18.4	17.9	17.9	18.1	18.6	19.2	18.7	18.8	13.6
FluA-168	Cage 1	1	100	99.537	97.2222	88.4259	87.037	89.3519	91.6667	93.0556	93.5185	94.4444	95.8333	95.8333	95.3704	94.9074	95.8333	98.1481			rFlu-25901-1277	Cage 1	1	100	100.952	95.2381	95.7143	94.7619	97.619	98.0952	96.6667	99.5238	93.8095	95.7143	94.7619	97.619	97.1429	95.7143	99.5238
		2	100	100	97.1963	90.6542	89.2523	89.7196	92.0561	92.5234	96.729	97.1963	97.1963	97.6636	97.1963	96.2617	95.3271	96.2617					2	100	101.047	98.4293	100	98.9529	97.3822	98.4293	99.4764	101.047	97.3822	97.9058	97.9058	98.9529	98.9529	97.9058	98.9529
		3	100	100.532	94.1489	86.7021	83.5106	80.3191	84.0426	86.1702	90.4255	91.4894	93.617	94.6809	95.7447	95.2128	94.6809	93.617					3	100	100.847	94.4915	96.6102	94.9153	94.9153	94.4915	94.0678	96.1864	95.7627	95.339	94.9153	96.1864	94.0678	93.2203	96.1864
		4	100	100	94.1463	88.7805	82.9268	84.878	88.2927	88.7805	92.1951	92.6829	96.0976	95.6098	96.0976	94.6341	94.6341	95.122					4	100	99.0521	96.6825	98.5782	97.6303	98.1043	98.1043	99.0521	99.0521	96.6825	96.6825	95.7346	97.6303	95.7346	97.6303	99.0521
		5	100	99.4949	96.4646	86.8687	84.8485	83.3333	87.8788	89.3939	93.4343	94.9495	98.4848	96.4646	97.9798	95.9596	96.9697	98.9899					5	100	100	96.0352	99.5595	95.5947	96.0352	97.3568	94.2731	96.0352	94.7137	95.5947	93.8326	95.5947	94.7137	96.9163	96.4758
FluA-168 (LALA-PG)	Cage 2	1	100	98.9362	95.7447	88.2979	81.9149	76.5957	73.4043												rFlu-25901-1277_LALA-PG	Cage 2	1	100	101.081	96.2162	97.2973	99.4595	96.7568	96.7568	98.3784	97.2973	97.2973	97.2973	97.8378	98.3784	97.8378	98.9189	102.703
		2	100	101.07	97.861	90.3743	85.5615	82.3529	83.9572	85.0267	85.0267	87.7005	91.4439	95.1872	95.1872	95.7219	97.3262	98.9305					2	100	99.5098	95.098	95.5882	96.5686	98.0392	97.0588	93.6275	95.5882	95.5882	96.5686	95.5882	97.549	100.49	97.549	100
		3	100	99.4845	97.4227	89.1753	85.567	83.5052	86.5979	88.1443	91.7526	91.7526	93.8144	95.3608	97.4227	96.3918	96.9072	97.4227					3	100	99.5327	97.6636	97.1963	98.1308	96.729	95.7944	95.7944	96.2617	93.4579	97.1963	95.7944	95.7944	95.3271	97.1963	99.5327
		4	100	98.0769	94.7115	86.0577	83.1731	81.25	82.6923	84.1346	86.0577	87.5	90.8654	92.7885	95.1923	96.1538	94.2308	93.2692					4	100	102.073	96.3731	97.4093	97.4093	97.4093	98.4456	94.8187	97.4093	96.8912	96.8912	96.3731	97.4093	96.8912	97.4093	100.518
		5	100	101.869	97.1963	89.2523	84.5794	85.0467	87.8505	88.3178	90.1869	93.4579	95.3271	96.2617	95.7944	93.9252	95.3271	96.2617					5	100	100.532	94.1489	97.8723	97.8723	99.4681	98.4043	97.3404	96.2766	94.6809	95.2128	95.2128	96.2766	95.7447	97.3404	98.4043
FluA-173	Cage 3	1	100	100	94.7115	86.0577	83.1731	82.6923	84.6154	83.1731	89.9038	91.3462	91.8269	92.3077	92.7885	92.7885	92.3077	92.7885			rFlu-25901-1282	Cage 3	1	100	100.521	94.7917	96.875	94.2708	96.875	94.2708	84.8958	88.0208	92.1875	95.3125	93.75	96.3542	95.3125	97.9167	98.4375
		2	100	104	96.4444	88.8889	85.3333	80.4444	80	79.5556	85.7778	88.4444	90.6667	90.6667	92.8889	92.8889	93.3333	93.7778					2	100	99.061	98.5915	100.939	98.1221	96.7136	97.6526	94.3662	96.2441	95.3052	96.2441	97.1831	97.1831	98.1221	97.1831	99.061
		3	100	101.429	95.2381	89.5238	89.0476	91.9048	93.3333	96.1905	97.619	99.0476	100.476	98.5714	97.619	98.5714	99.0476	101.429					3	100	100	97.4093	98.9637	95.8549	97.4093	98.4456	97.4093	98.9637	97.4093	100	98.9637	100	100	102.073	103.109
		4	100	100.498	94.5274	86.5672	86.0697	91.0448	92.5373	94.0299	95.0249	94.0299	95.0249	96.0199	97.0149	96.0199	94.0299	95.0249					4	100	100.467	95.3271	98.1308	97.6636	96.729	98.5981	98.5981	97.1963	97.1963	96.729	95.3271	97.6636	98.1308	98.1308	99.0654
		5	100	101.053	95.7895	88.9474	85.2632	84.7368	86.8421	89.4737	93.6842	95.2632	95.7895	94.2105	95.7895	96.3158	96.8421	97.8947					5	100	97.3118	96.7742	98.9247	98.3871	96.2366	95.6989	95.6989	95.6989	94.086	94.6237	93.0108	94.086	89.7849	92.4731	94.6237
FluA-173 (LALA-PG)	Cage 4	1	100	97.3214	93.3036	85.2679	83.4821	86.1607	85.7143	85.2679	85.7143	90.1786	91.0714	93.3036	93.75	93.3036	94.1964	95.0893			rFlu-25901-1282_LALA-PG	Cage 4	1	100	100	95.8974	96.9231	96.9231	95.8974	94.8718	91.7949	91.7949	93.3333	94.359	94.8718	94.8718	94.359	94.8718	94.8718
		2	100	100.498	95.5224	87.0647	82.0896	81.0945	82.0896	82.5871	83.0846	85.5721	91.0448	93.0348	94.5274	95.5224	94.5274	95.0249					2	100	97.9695	95.4315	96.9543	96.4467	96.4467	96.4467	94.9239	95.9391	96.4467	96.9543	96.4467	96.9543	95.4315	95.4315	95.4315
		3	100	98.5981	92.9907	85.9813	82.7103	81.3084	86.4486	82.7103	83.1776	88.785	91.1215	91.5888	93.4579	93.9252	93.4579	92.9907					3	100	100.538	96.2366	92.4731	93.0108	94.086	93.5484	93.0108	94.6237	93.5484	95.1613	97.8495	96.7742	95.6989	95.1613	96.2366
		4	100	100.962	97.5962	88.9423	85.0962	87.5	89.9038	88.9423	90.3846	93.2692	97.1154	96.1538	96.1538	96.6346	96.6346	96.6346					4	100	99.4898	101.02	101.02	96.4286	96.4286	96.9388	85.7143	85.2041	89.7959	91.3265	96.4286	93.3673	95.4082	96.4286	95.9184
		5	100	97.561	93.1707	84.878	79.5122	75.6098	71.7073														5	100	100.943	95.7547	96.6981	95.283	95.283	95.7547	89.1509	91.9811	92.9245	94.8113	95.7547	95.283	92.9245	92.9245	96.2264
r1G01 (+)	Cage 5	1	100	100.508	96.4467	86.802	84.264	85.7868	89.3401	90.3553	91.3706	93.9086	97.4619	95.4315	94.9239	93.9086	93.9086	93.9086			r1G01 (+)	Cage 5	1	100	97.9058	93.1937	97.9058	95.288	95.8115	95.8115	96.8586	96.8586	96.3351	93.7173	93.1937	95.288	93.1937	94.2408	94.2408
		2	100	103.271	98.1308	94.3925	93.4579	96.729	100	100	100.935	100	100.467	99.0654	98.1308	99.5327	99.5327	99.5327					2	100	101.087	92.9348	96.1957	96.7391	97.2826	96.1957	97.8261	96.1957	95.6522	95.1087	94.5652	97.2826	94.5652	96.1957	97.2826
		3	100	99.4595	95.1351	87.027	84.8649	88.1081	89.7297	94.0541	94.0541	94.0541	96.7568	96.2162	95.6757	96.7568	95.1351	95.6757					3	100	102.116	93.6508	98.9418	99.4709	101.058	100	98.9418	98.9418	96.8254	97.8836	97.8836	98.9418	95.2381	97.3545	98.4127
		4	100	98.4043	95.2128	85.6383	87.234	90.4255	93.617	94.6809	96.8085	95.7447	97.3404	96.2766	96.2766	96.8085	97.3404	96.8085					4	100	98.1481	95.8333	98.6111	96.2963	95.3704	93.5185	93.5185	93.9815	93.0556	93.0556	92.5926	92.1296	92.1296	93.5185	94.9074
		5	100	100.995	96.5174	86.5672	82.0896	80.0995	82.5871	82.0896	85.5721	90.5473	92.5373	93.5323	93.0348	91.5423	91.5423	92.5373					5	100	101.648	93.4066	95.6044	95.6044	96.7033	96.1538	97.8022	95.6044	95.0549	95.6044	93.956	95.6044	96.1538	97.8022	97.2527
r2D22 (-)	Cage 6	1	100	98.9583	95.3125	86.4583	83.8542	78.125	73.4375												r2D22 (-)	Cage 6	1	100	94.9239	88.8325	81.2183	75.6345	71.066
		2	100	98.4925	94.9749	85.9296	79.8995	76.3819	71.8593														2	100	96.1538	88.4615	80.7692	75
		3	100	100	97.5248	87.1287	81.6832	76.7327	71.7822														3	100	95.3125	89.0625	81.7708	76.5625	71.3542
		4	100	99.5556	95.1111	88	82.2222	78.6667	73.3333														4	100	97.2028	88.1119	81.1189	74.8252
		5	100	98.995	93.9698	85.4271	78.8945	74.8744															5	100	98.9899	90.9091	84.3434	77.7778	74.2424
Mock	Cage 7	1	100	99.4792	96.875	97.3958	98.9583	99.4792	101.562	103.125	106.25	103.125	105.208	103.125	103.646	104.688	104.167	105.208			Mock	Cage 7	1	100	101.031	94.8454	97.9381	96.9072	97.9381	100	97.9381	100.515	97.9381	100.515	101.546	102.062	101.031	101.546	101.546
		2	100	98.9305	94.1176	97.3262	100.535	100.535	101.07	102.139	103.743	102.139	103.743	102.674	103.209	103.209	104.278	103.209					2	100	101.562	98.9583	101.042	102.083	101.042	103.125	100.521	99.4792	101.042	101.042	100.521	102.083	102.083	103.646	106.771
		3	100	101.105	95.5801	96.1326	98.3425	98.895	102.21	103.867	103.315	101.657	102.762	103.315	105.525	103.867	103.315	104.972					3	100	101.015	94.4162	97.9695	96.9543	95.4315	96.9543	95.9391	97.9695	97.4619	96.4467	96.9543	97.4619	97.9695	99.4924	100.508
		4	100	100.552	96.1326	98.3425	101.657	100.552	103.315	102.762	104.972	101.105	101.657	99.4475	101.105	98.3425	97.7901	97.7901					4	100	102.051	95.8974	98.9744	97.9487	96.4103	100	100	100	97.9487	98.9744	100	102.051	101.026	102.051	102.564
		5	100	100	95.5446	99.0099	98.0198	97.5248	98.0198	98.5149	103.465	99.0099	100.99	98.5149	102.97	101.485	100.99	102.97					5	100	100	96.1326	98.3425	97.2376	97.2376	101.657	100	101.657	98.895	98.895	100	102.762	106.077	103.315	103.867

## Sheet: Figure 5B
Biological Replicate:
1										2
	Endpoint (Days post-inoculation):	Monoclonal antibodies (mAbs):									Endpoint (Days post-inoculation):	Monoclonal antibodies (mAbs):
Mouse:		FluA-168	FluA-168 (LALA-PG)	FluA-173	FluA-173 (LALA-PG)	r1G01 (+)	r2D22 (-)	Mock		Mouse:		FluA-168	FluA-168 (LALA-PG)	FluA-173	FluA-173 (LALA-PG)	r1G01 (+)	r2D22 (-)	Mock
1	14	0								1	14	0
2	14	0								2	14	0
3	14	0								3	14	0
4	14	0								4	14	0
5	14	0								5	14	0
1	5		1							1	14		0
2	14		0							2	14		0
3	14		0							3	14		0
4	14		0							4	14		0
5	14		0							5	14		0
1	14			0						1	14			0
2	14			0						2	14			0
3	14			0						3	14			0
4	14			0						4	14			0
5	14			0						5	14			0
1	14				0					1	14				0
2	14				0					2	14				0
3	14				0					3	14				0
4	14				0					4	14				0
5	5				1					5	14				0
1	14					0				1	14					0
2	14					0				2	14					0
3	14					0				3	14					0
4	14					0				4	14					0
5	14					0				5	14					0
1	5						1			1	4						1
2	5						1			2	3						1
3	5						1			3	4						1
4	5						1			4	3						1
5	4						1			5	4						1
1	14							0		1	14							0
2	14							0		2	14							0
3	14							0		3	14							0
4	14							0		4	14							0
5	14							0		5	14							0
